# Supplementary material for: Prevalence of second mesiobuccal canal in maxillary molars of Iranian population: A systematic review with meta-analysis
Source: PLoS One. 2025 Jul 11;20(7):e0327006. doi: 10.1371/journal.pone.0327006 (PMC12250351; doi:10.1371/journal.pone.0327006)
Supplement: S4 Table — (XLSX) [file pone.0327006.s004.xlsx]

## Sheet: MB2
S4 Table. A list of 250 retrieval records from databases after removing duplicate entries.
Authors	Title	Year	Journal	Publisher or Digital source	ArticleURL	DOI	Abstract	Exclusion/Inclusion
R Ebrahimi, S Khajeh, H Paik, M Moradi , et al.	Prevalence of Untreated Canals and Their Association with Periapical Periodontitis Using Cone-beam Computed Tomography	2024	Iranian Endodontic journal	pmc.ncbi.nlm.nih.gov	https://pmc.ncbi.nlm.nih.gov/articles/PMC11287046/		… Limited knowledge of root canal morphology and its … the maxilla, third maxillary, and third mandibular molars had … molar (25% of all untreated canals) and that the mesiobuccal …	Excluded during title and abstract screening: Not relevant.
K Nasiri, KT Wrbas , et al.	Managing the second mesiobuccal canal of maxillary first molars	2024	Journal of Dental Sciences	pmc.ncbi.nlm.nih.gov	https://pmc.ncbi.nlm.nih.gov/articles/PMC11259650/		… the maxillary first molars is relatively high due to the complex root canal morphology, posterior … The results showed that the prevalence of MB2 in 139 male and 167 female patients was …	Excluded during title and abstract screening: Not relevant.
H Farhadifard, A Shokri, M Salehzadeh , et al.	Evaluation of the relationship between maxillary canine impaction with arch dimensions and maxillary sinus dimensions using Cone Beam Computed …	2024	World Journal of OF Plastic Surgery	pmc.ncbi.nlm.nih.gov	https://pmc.ncbi.nlm.nih.gov/articles/PMC11346695/		… We aimed to evaluate the morphology of maxilla and sinus … highly prone to be impacted, with an incidence rate of 1.1-13% 1 … on one side to the mesiobuccal cusp of the first molar on the …	Excluded during title and abstract screening: Not relevant.
K Pietrzycka	Clinical aspects of C-shaped canals in maxillary and mandibular second molars: a case report series and literature review	2024	Pomeranian Journal of Life Sciences	ojs.pum.edu.pl	https://ojs.pum.edu.pl/pomjlifesci/article/view/1020		… found in ManSM teeth, where mesiobuccal (MB) and distal canals … C-shaped canal morphology has a low prevalence in … lar first and second molars of an Iranian population: a cone-…	Excluded during title and abstract screening: Not relevant.
S Allawi, M Al-Tayyan, H Achour, E Al-Toutangy , et al.	Cone beam computed tomography analysis of the root and canal morphology of the maxillary second molars in a Syrian subpopulation	2024	BMC Oral Health	Springer	https://link.springer.com/article/10.1186/s12903-024-04851-0	10.1186/s12903-024-04851-0	… roots, root canal morphology of the upper second molar, and … Evaluation of the prevalence of the maxillary molars with two … Mesiobuccal root canal anatomy of Korean maxillary first and …	Excluded during title and abstract screening: Not relevant.
D Kudryashov, MA Versiani	Clinical strategies for successful palato‐mesiobuccal canal management—Report of 2 cases	2024	International Endodontic Journal	Wiley Online Library	https://onlinelibrary.wiley.com/doi/abs/10.1111/iej.14076	10.1111/iej.14076	… - mesiobuccal (PMB) canal in maxillary second molars with … ing of the prevalence, morphology and challenges associated with … canal merging in human upper and lower molars: a cone- …	Excluded during title and abstract screening: Not relevant.
K Manik, A Ikhar, A Patel, M Chandak, J Bhopatkar , et al.	Diving Deep: Exploring Dual Palatal Canals in the Upper Second Molar	2024	Cureus	pmc.ncbi.nlm.nih.gov	https://pmc.ncbi.nlm.nih.gov/articles/PMC11212504/		… configurations and variations in morphology. Access refinement is … , the prevalence is 6% in the maxillary second molars of the … canals: a mesiobuccal root with the mesiobuccal canal, a …	Excluded during title and abstract screening: Not relevant.
S Riaz, S Atif, S Syed, AR Chaudhry, E Zahid	Sex prediction according to digital analysis of the morphological characteristics of maxillary posterior teeth in a Pakistani population	2024	Journal of Taibah University	Elsevier	https://www.sciencedirect.com/science/article/pii/S1658361224001100		… to study the prevalence of tooth morphological characteristics, … usually have four cusps, whereas the mandibular molar teeth … the maxillary molars are known as the mesiobuccal and the …	Excluded during title and abstract screening: Not relevant.
E Sarilita, RM Muhammad, HG Nugraha, N Murniati , et al.	Anatomical relationship between maxillary posterior teeth and the maxillary sinus in an Indonesian population: a CT scan study	2024	BMC Oral Health	Springer	https://link.springer.com/article/10.1186/s12903-024-04783-9	10.1186/s12903-024-04783-9	… These variations in the frequency of the IS type may be influenced by factors such as age, … study found that the mesiobuccal roots of the second molars had the highest frequency (18% …	Excluded during title and abstract screening: Not relevant.
R Alamoudi, G Kanavakis, ES Oeschger , et al.	Occlusal characteristics in modern humans with tooth agenesis	2024	Scientific Reports	nature.com	https://www.nature.com/articles/s41598-024-56449-9		… 14% higher prevalence of third molar agenesis compared to … normal, with the upper first molar’s mesio-buccal cusp fitting … impact on human craniofacial morphology, than the agenesis …	Excluded during title and abstract screening: Not relevant.
AS Aloufi, SI Susi	Rare Root Canal Configuration of Maxillary Molars: Case Report of maxillary molars with two canals	2024	Journal of International Dental and Medical Research	jidmr.com	http://www.jidmr.com/journal/wp-content/uploads/2024/12/44-Case-D24_3226_Alaa_Aloufi_SA.pdf		… morphology and treatment strategy of two maxillary molars: a maxillary first … Incidence and configuration of canal systems in the mesiobuccal root of maxillary first and second molars. J …	Excluded during title and abstract screening: Not relevant.
H Bajaj, R Nair, N Maurya, A Patel, S Wazurkar	A Rare Case of Single-Rooted Maxillary First Molar With Type II Canal Configuration	2024	Cureus	pmc.ncbi.nlm.nih.gov	https://pmc.ncbi.nlm.nih.gov/articles/PMC11269819/		… This study demonstrates an effective endodontic treatment of the upper first molar with distinct root canal morphology, presenting a single root with Vertucci’s type II canal configuration. …	Excluded during title and abstract screening: Not relevant.
M Mustafa, R Batul, MI Karobari, HM Alamri , et al.	Assessment of the root and canal morphology in the permanent dentition of Saudi Arabian population using cone beam computed and micro-computed …	2024	BMC Oral Health	Springer	https://link.springer.com/article/10.1186/s12903-024-04101-3	10.1186/s12903-024-04101-3	… The present systematic review assessed the frequency of … was conducted on maxillary first molars to detect extra root canal … of second mesiobuccal canal in the mesiobuccal root which …	Excluded during title and abstract screening: Not relevant.
F Tandir, R Avdić, N Dučić, A Džanković, R Tandir , et al.	Comparative Morphology of the Carnassial Teeth Root Canals in Mixed-Breed Dogs and German Shepherds	2024	Animals	mdpi.com	https://www.mdpi.com/2076-2615/14/8/1138		… molars, the root widths did not differ from each other, while in superior fourth premolars, the width of the distal root was notably greater compared to the mesiobuccal … to the prevalence of …	Excluded during title and abstract screening: Not relevant.
S Sinha, BSK Prasad, MH Rao	A Case Report on Endodontic Management of Maxillary First Molar with Two Palatal Canals	2024	Asian J. Den. Sci	researchgate.net	https://www.researchgate.net/profile/Keshava-Bs/publication/378143226_A_Case_Report_on_Endodontic_Management_of_Maxillary_First_Molar_with_Two_Palatal_Canals/links/65c9a78b1bed776ae34ab72a/A-Case-Report-on-Endodontic-Management-of-Maxillary-First-Molar-with-Two-Palatal-Canals.pdf		… can be difficult, especially when root canal morphology varies unexpectedly. The presence … maxillary first molar focus on the frequency of a fourth canal (MB2) in the mesiobuccal root, …	Excluded during title and abstract screening: Not relevant.
G Magat, S Uzun	Evaluation of root and root canal morphology of mandibular and maxillary canine teeth in Turkish subpopulation by cone beam computed tomography with …	2024	BMC Oral Health	Springer	https://link.springer.com/article/10.1186/s12903-024-05252-z	10.1186/s12903-024-05252-z	… morphology classification system [10], the most common code detected was 404 1 C 1 in the right maxilla (80.8%), 394 1 C 1 in the left maxilla … prevalence of complex root morphologies …	Excluded during title and abstract screening: Not relevant.
W Zhang, Y Wang, L Ye, Y Zhou	Distribution and influencing factors of pulp stones based on CBCT: a retrospective observational study from southwest China	2024	BMC Oral Health	Springer	https://link.springer.com/article/10.1186/s12903-024-04727-3	10.1186/s12903-024-04727-3	… incidence of pulp stones was observed in the maxilla and … patient’s teeth can exhibit different morphologies, structures, and … Among the observed molars, the prevalence in the first molar …	Excluded during title and abstract screening: Not relevant.
BY Blanco Fuentes, JO Moreno Monsalve , et al.	Apical periodontitis in endodontically-treated teeth: association between missed canals and quality of endodontic treatment in a Colombian sub-population. A cross …	2024	Acta Odontológica	SciELO Argentina	https://www.scielo.org.ar/scielo.php?pid=S1852-48342024000100059&script=sci_abstract&tlng=pt		… study, mandibular molars had the second-highest frequency of … Root canal morphology analysis of maxillary permanent first … mesiobuccal canal in mesiobuccal roots of maxillary molar …	Excluded during title and abstract screening: Not relevant.
SC Baybars, D Yalçın	Investigation of root canal morphologies of anterior and premolar teeth using cone beam computed tomography.	2024	Ege Journal of Medicine	search.ebscohost.com	https://search.ebscohost.com/login.aspx?direct=true&profile=ehost&scope=site&authtype=crawler&jrnl=10169113&AN=178397741&h=x7A3WqkLC7i203ySDvgcAoTtXh2TC6arZgRPVsc%2Bc2NODRsB1QBVOcerzQoxBL41uIBQXXry2EOkp%2BrfTzOoww%3D%3D&crl=c		… ilgisa arlı tm gra ik lla ılarak i ele mesi ir. Gereç ve Yöntem: 2015-… , the incidence of multiple-canal and the incidence of single-… show higher morphological variations than the molars …	Excluded during title and abstract screening: Not relevant.
H Zarif Najafi, HR Pakshir, F Bahraini	Stress Distribution and Tooth Displacement Analysis of Maxillary Molar Distalization by Different Designs of Jig in a Finite Element Study	2024	Journal of Dentistry	dentjods.sums.ac.ir	https://dentjods.sums.ac.ir/article_49898.html		… the Problem: Despite the prevalence of CL.II … mesiobuccal third of alveolar bone of the first molar. The palatal half of the interproximal alveolar bone between the first and second molars …	Excluded during title and abstract screening: Not relevant.
A Garcia-Sanchez, M Sato , et al.	A comparison in the efficacy of 3D-printed guides versus traditional endodontic access: an ex-vivo study	2024	Giornale Italiano di Endodonzia	giornaleitalianoendodonzia.it	https://www.giornaleitalianoendodonzia.it/gie/article/view/494		… mesiobuccal (MB2) canals are two major causes of failed endodontic therapy (6, 7). The reported incidence of missed canals in upper first molars … Canal morphology of maxillary molars: …	Excluded during title and abstract screening: Not relevant.
J Guzmán, J Abarca, P Navarro, I Garay , et al.	Morphometric analysis of the mandibular canal and its anatomical variants in a Chilean subpopulation: cone beam computed tomography study	2024	Diagnostics	mdpi.com	https://www.mdpi.com/2075-4418/14/17/1914		… This study aimed to analyze the MC morphology and its anatomical … Due to the high anatomical variability of the third molar, it … population [31], and 22% in the Iranian population [32]. …	Excluded during title and abstract screening: Not relevant.
P Hu, S Feng, X Li, G Li, S Li	Endodontic treatment of a two-rooted mandibular first premolar with four root canals: a case report	2024	Frontiers in Dental Medicine	frontiersin.org	https://www.frontiersin.org/journals/dental-medicine/articles/10.3389/fdmed.2024.1498167/full	10.3389/fdmed.2024.1498167	… The mesiobuccal double canals were configured in a 2-1 pattern (Figure 2b2)… morphology is more common in the Chinese population, typically occurring in the mandibular second molar…	Excluded during title and abstract screening: Not relevant.
C Topbaş, A Atav	Root canal configuration in mandibular anterior teeth: Insights from cone-beam computed tomography in a Turkish subpopulation	2024	Journal of Medical and Dental Investigations	jomdi.org	https://www.jomdi.org/jomdi/article/view/97		… on the prevalence and anatomical feature of C shaped molar … first molar having C-shaped palatal root canal morphology … anterior teeth in an Iranian population. Indian journal of …	Excluded during title and abstract screening: Not relevant.
ZY Yan, JY Xu, JY Zhang, QX Li, LW Chen , et al.	Optimal tooth sectioning using a surgical handpiece and elevator: a finite element study of horizontally deeply impacted mandibular third molars	2024	Clinical Oral Investigation	Springer	https://link.springer.com/article/10.1007/s00784-024-05834-9	10.1007/s00784-024-05834-9	… to exhibit a high degree of morphological complexity and to be … are associated with the highest frequency of extraction [13,14,… always concentrated at the mesiobuccal part of the fissure. …	Excluded during title and abstract screening: Not relevant.
A Moldoveanu, R Oancea, C Funieru	Radiographic Imaging for the Diagnosis of Patients with Class III Malocclusion: Skeletal and dental changes	2024	Medicine in Evolution	medicineinevolution.ro	https://medicineinevolution.ro/index.php/medev/article/view/941		… and relationship between the upper and lower first molars [1]. … first molar’s buccal groove in relation to mesiobuccal cusp of … The prevalence of Class III Malocclusion varies from 0.7% in …	Excluded during title and abstract screening: Not relevant.
NA Nisrina, B Yunus	Accuracy of Cone-beam Computed Tomography in diagnosing root canal configuration: a literature review	2024	Jurnal Radiologi Dentomaksilofasial Indonesia	jurnal.pdgi.or.id	http://jurnal.pdgi.or.id/index.php/jrdi/article/view/1184		… of maxillary first premolars in a selected Iranian population. … the Mesiobuccal root canal morphology of maxillary molars. … Unusual root and canal morphology of the mandibular first molar …	Excluded during title and abstract screening: Not relevant.
DM Ajayi, SO Gbadebo , et al.	Evaluation of radiographic quality of root canal obturation performed by undergraduate and postgraduate clinical dental students in a Nigerian hospital	2024	The Pan African Journal	pmc.ncbi.nlm.nih.gov	https://pmc.ncbi.nlm.nih.gov/articles/PMC11260050/		… significant decrease in the incidence of any undesirable clinical … on the radiograph of the molars, but recorded clinically were … The morphology of the root canal particularly the degree of …	Excluded during title and abstract screening: Not relevant.
A Rahmati, E Khoshbin, A Shokri, H Yalfani	Cone-beam computed tomography assessment of the root canal morphology of primary molars	2023	BMC Oral Health	Springer	https://link.springer.com/article/10.1186/s12903-023-03414-z	10.1186/s12903-023-03414-z	… morphology and characteristics of primary molars like … mesiobuccal (70%) and distobuccal (68.3%) root canals. Type II had the highest frequency in the palatal (18.3%) and mesiobuccal …	Excluded during title and abstract screening: Not relevant.
A Nouroloyouni, Y Nazi, H Mikaieli Xiavi , et al.	Cone‐Beam Computed Tomography Assessment of Prevalence of Procedural Errors in Maxillary Posterior Teeth	2023	BioMed Research Journal	Wiley Online Library	https://onlinelibrary.wiley.com/doi/abs/10.1155/2023/4439890	10.1155/2023/4439890	… Tooth morphology can vary between different ethnic populations … Maxillary first and second molars with a second mesiobuccal … The known prevalence for the MB2 canal in an Iranian …	Excluded during title and abstract screening: Not relevant.
M Yazdizadeh, P Alavinezhad , et al.	Root canal morphology of mandibular first molars: Comparison of the diagnostic accuracy of cone-beam computed tomography and the sectioning technique	2023	Dental Research Journal	journals.lww.com	https://journals.lww.com/derj/_layouts/15/oaks.journals/downloadpdf.aspx?an=01439444-202309270-00103		… The frequency and percentage of roots with one and two canals … second mesiobuccal canal of maxillary first and second molars. … in an Iranian population. J Dent Res Dent Clin Dent …	Excluded during title and abstract screening: Not relevant.
E Erkan, K Olcay, TF Eyüboğlu, E Şener , et al.	Evaluation of root canal configuration of permanent maxillary molar teeth in a Turkish subpopulation: A cone-beam computed tomographic study	2023	Online Turkish Journal	dergipark.org.tr	https://dergipark.org.tr/en/pub/otjhs/issue/76039/1170873		… mesiobuccal root. The current study aimed to investigate the prevalence of root and root canal numbers of maxillary molar … Morphology of maxillary first and second molars analyzed by …	Excluded during title and abstract screening: Not relevant.
SM Alshammari, KK Ganji, AA Albulayhid , et al.	Prevalence of Second Root and Root Canal in Mandibular and Maxillary premolars based on two classification systems in Sub-population of Northern Region …	2023	Diagnostics	mdpi.com	https://www.mdpi.com/2075-4418/13/3/498		… systems of root canal morphology using Cone beam computed … , determining the prevalence of a second mesiobuccal (MB2) … classification for maxillary and mandibular molars [12]. …	Excluded during title and abstract screening: Not relevant.
AA Madfa, MI Almansour, SM Al-Zubaidi , et al.	Cone beam computed tomography analysis of the root and canal morphology of the maxillary second molars in a Hail province of the Saudi population	2023	Heliyon	cell.com	https://www.cell.com/heliyon/fulltext/S2405-8440(23)06685-9		… The prevalence of MB2 in maxillary second molars was found to be 49.7%. In the mesiobuccal root… of canal morphology of mesiobuccal root of maxillary molars in Saudi Subpopulation. …	Excluded during title and abstract screening: Not relevant.
F Peña-Bengoa, C Cáceres, SE Niklander , et al.	Association between second mesiobuccal missed canals and apical periodontitis in maxillary molars of a Chilean subpopulation	2023	Journal of Clinical and Experimental Research	ncbi.nlm.nih.gov	https://www.ncbi.nlm.nih.gov/pmc/articles/PMC10062462/		… The aim of this study was to analyze the frequency and association of AP with MB2 missed canals in upper molars in a cohort of patients from the Region of Valparaíso, Chile. …	Excluded during title and abstract screening: Not relevant.
M Mehrjouei, M Khorasanchi	Root Canal Treatment of a Geminated Maxillary Second Molar with C-shaped Canal System: A Case Report	2023	Iranian Endodontic Journal	ncbi.nlm.nih.gov	https://www.ncbi.nlm.nih.gov/pmc/articles/PMC10329761/		… prevalence rate in discrete reports, the overall prevalence in … molars was discovered in the mesiobuccal canals [8-10]. … system morphology: four orifices including buccal, mesiobuccal, …	Excluded during title and abstract screening: Not relevant.
D Amin, MM Abo Elfotouh, WM Hamed	Comparison between two CBCT systems in detection accuracy of second mesio-buccal root canal (s) in maxillary molars	2023	Ain Shams Dental Journal	journals.ekb.eg	https://journals.ekb.eg/article_324509.html		… this study were extracted human upper molars, so they all were … MB2 prevalence in the MB roots of maxillary molars is high. … classifying root canal morphology in undergraduate teaching …	Excluded during title and abstract screening: Not relevant.
AA Alzahrani, MA Balbaid, AT Fawzy	Non-surgical Root Canal Treatment of an Upper First Molar With an Unusual Morphology: A Case Report	2023	Cureus	ncbi.nlm.nih.gov	https://www.ncbi.nlm.nih.gov/pmc/articles/PMC10310061/		… with a high incidence of a second canal in the mesio-buccal root (MB2). As … upper first molars focus on the MB2 canal morphology. However, the two-rooted form of the upper first molar …	Excluded during title and abstract screening: Not relevant.
TT Chao, HH Tsai	Comparison of the morphology of the primary first molars and the forms of stainless steel crowns used in clinical practice	2023	Journal of Clinical Pediatric Dentistry	oss.jocpd.com	https://oss.jocpd.com/files/article/20230503-34/pdf/JOCPD2022110701.pdf		… consider accommodating the mesiobuccal cervical bulges to … of primary mandibular first molars in Iranian children was … Fissure depth and caries incidence in first permanent molars: …	Excluded during title and abstract screening: Not relevant.
W Black, FE Grine	The dentition of the Hofmeyr skull	2023	Hofmeyr: a Late Pleistocene human skull from South …	Springer	https://link.springer.com/chapter/10.1007/978-3-031-07426-4_12	10.1007/978-3-031-07426-4_12	… Aspects of the teeth demonstrate this individual’s close morphological and morphometric … third molar has suffered damage. A large wedge is missing from the mesial and mesiobuccal …	Excluded during title and abstract screening: Not relevant.
Y Chen, H Yang, Z Zheng, X Zhang, X Yan, H Long , et al.	Association of Body Mass Index (BMI) with Lip Morphology Characteristics: A Cross-Sectional Study Based on Chinese Population	2023	Diagnostics	mdpi.com	https://www.mdpi.com/2075-4418/13/5/997		… Molar relationship is diagnosed as class I when the mesi-obuccal cusp of the upper first molar (U6) … In our study, the prevalence of different BMI categories and mean values of lip …	Excluded during title and abstract screening: Not relevant.
P TV, R MA, P Prabhakaran	ENDODONTIC MANAGEMENT OF THREE ROOTED PREMOLARS WITH ATYPICAL ROOT CANAL MORPHOLOGY-CASE REPORTS.	2023	International Journal of Pure Medical	ijopmr.org	https://www.ijopmr.org/Uploaded/issues_pdf/2023/July/July_2023_1687611149_2500304.pdf		… at the apex and the incidence of maxillary second 8.9 premolars … chief complaint of pain in his upper left back tooth region since … The mesio-buccal and palatal canals were shaped using …	Excluded during title and abstract screening: Not relevant.
MV Noufal, KR Nair, G Praveena , et al.	Endodontic Management of Four-Rooted Maxillary Second Molar with Large Periapical Lesion: A Case Report	2023	Kerala Dental Journal	journals.lww.com	https://journals.lww.com/kedj/_layouts/15/oaks.journals/downloadpdf.aspx?an=00660754-202346010-00006		… canal morphology associated with the maxillary second molars. … [ 3 ] The least frequency of morphological variation, four … was prepared locating three canals: mesiobuccal (MB), DB and …	Excluded during title and abstract screening: Not relevant.
R Jouhar, HM Alkhames, MA Ahmed, NM Almadeh , et al.	CBCT Evaluation of Periapical Pathologies in Maxillary Posterior Teeth and Their Relationship with Maxillary Sinus Mucosal Thickening	2023	Healthcare	mdpi.com	https://www.mdpi.com/2227-9032/11/6/787		… lost alveolar bone; and morphological factors of maxillary sinus … The maxillary second molar’s mesiobuccal root, however, … , respectively, among the Iranian population; these extended …	Excluded during title and abstract screening: Not relevant.
R Leonardi, V Ronsivalle, G Isola, M Cicciù , et al.	External root resorption and rapid maxillary expansion in the short-term: a CBCT comparative study between tooth-borne and bone-borne appliances, using …	2023	BMC Oral Health	Springer	https://link.springer.com/article/10.1186/s12903-023-03280-9	10.1186/s12903-023-03280-9	… deficiency is a malocclusion with a prevalence of 8–10% … /or root canal treatment of the upper first molars and the first and … of the mesiobuccal cusp (MB) and the apex of the mesiobuccal …	Excluded during title and abstract screening: Not relevant.
J Yin, H Zhang, X Zeng, J Yu, H Wang, Y Jiang, D Da , et al.	Prevalence and influencing factors of malocclusion in adolescents in Shanghai, China	2023	BMC Oral Health	Springer	https://link.springer.com/article/10.1186/s12903-023-03187-5	10.1186/s12903-023-03187-5	… the mesiobuccal cusp of the maxillary first permanent molar occluded with the mesiobuccal groove of the mandibular first permanent molar (… 20.2% of students had both upper and lower …	Excluded during title and abstract screening: Not relevant.
MS Saeed	Apical foramen position in relation to proximal root surfaces of the premolar teeth in Kurdistan region of Iraq: A retrospective CBCT assessment	2023	Turkish Endodontic Journal (TEJ)	jag.journalagent.com	https://jag.journalagent.com/z4/download_fulltext.asp?pdir=tej&plng=tur&un=TEJ-63825		… mesiobuccal roots of permanent first molars. J … morphology of mandibular first and second premolars using cone beam computed tomography in a defined group of dental patients in Iran…	Excluded during title and abstract screening: Not relevant.
R Amani, M Noroozi, MMS Ashrafi	Assessment of the relationships between posterior root apices and the maxillary sinus floor: a comparison of panoramic radiography and cone beam computed …	2023	Gen Dent	researchgate.net	https://www.researchgate.net/profile/Roya-Amani/publication/373214840_Assessment_of_the_relationships_between_posterior_root_apices_and_the_maxillary_sinus_floor_a_comparison_of_panoramic_radiography_and_cone_beam_computed_tomography/links/65424b88f7d021785f2d923a/Assessment-of-the-relationships-between-posterior-root-apices-and-the-maxillary-sinus-floor-a-comparison-of-panoramic-radiography-and-…		… second molars in this study, both imaging techniques indicated that most of the mesiobuccal … The initial morphological state in the basally pneumatized maxillary sinus–a radiological-…	Excluded during title and abstract screening: Not relevant.
A Moghadam, M Adeli	Development of a Novel Method for Predicting Root Canals Working Length by Analyzing Dental Radiographs	2023	Signal Processing and Renewable Energy	journals.iau.ir	https://journals.iau.ir/article_698872_02510cd3a13b1750cbbcb3317af41411.pdf		… by infection or complex root canal morphology [10, 17], … 45 radiographs of both upper and lower second permanent … distal and mesio-buccal root canals of double-rooted first molars. The …	Excluded during title and abstract screening: Not relevant.
Y Alnowailaty, F Alghamdi	The prevalence and location of the second mesiobuccal canals in maxillary first and second molars assessed by cone-beam computed tomography	2022	Cureus	ncbi.nlm.nih.gov	https://www.ncbi.nlm.nih.gov/pmc/articles/PMC9185178/		… and location in MFM and MSM in a Saudi population considering gender and maxilla side (… found percentages ranging between 14 and 43.4% in Iranian populations [47-49], while in …	Excluded during title and abstract screening: Not relevant.
A Iqbal, MI Karobari, MK Alam, O Khattak , et al.	Evaluation of root canal morphology in permanent maxillary and mandibular anterior teeth in Saudi subpopulation using two classification systems: a CBCT …	2022	BMC Oral Health	Springer	https://link.springer.com/article/10.1186/s12903-022-02187-1	10.1186/s12903-022-02187-1	… amongst Turkish, Chinese, Iranian, Jordanian and American … study results revealed that the prevalence of root canal variation … difference was reported in upper lateral incisors and lower …	Excluded during title and abstract screening: Not relevant.
N Ashoori, F Ghorbanyjavadpour, V Rakhshan	Associations between 44 nonmetric permanent dental traits or anomalies with skeletal sagittal malocclusions and sex, besides correlations across the …	2022	BMC Oral Health	Springer	https://link.springer.com/article/10.1186/s12903-022-02481-y	10.1186/s12903-022-02481-y	… The inclusion criteria were being of Iranian descent, 12–35 … The distal trigonid crest connecting the mesiobuccal and … the lower first molar and fifth cusp on the upper first molar (Rho ≥ …	Excluded during title and abstract screening: Not relevant.
T Luthra, R Singh, N Agrawal , et al.	Prevalence of Middle Mesial Canals and Isthmi in the Mesial Root of Mandibular Molars: A Retrospective Cone-Beam Computed Tomographic Study.	2022	International Medical Journal	search.ebscohost.com	https://search.ebscohost.com/login.aspx?direct=true&profile=ehost&scope=site&authtype=crawler&jrnl=13412051&AN=156433177&h=dK80zEhnnZh8NIYyGxyZNfun8yaO10xS2eVReAxFzeIuOrk1qIgyAzz5%2BiooHc%2FtvArfk8YvlXQ3deOmMoVFoA%3D%3D&crl=c		… carried to assess the morphology of the lower molar teeth, but … missing a second mesiobuccal canal in an upper molar tooth, in … second molars in an Iranian population using cone beam …	Excluded during title and abstract screening: Not relevant.
K Vhorkate, K Banga, AM Pawar, S Mir, S Arora , et al.	Location angle of second mesio-buccal canal in maxillary molars of an Indian population: an in vivo retrospective CBCT evaluation and proposal of a new …	2022	PeerJ	peerj.com	https://peerj.com/articles/14234/		… of missed canals is solely because of morphological variation of … of the second mesiobuccal canal rather than its incidence. The … success in endodontic procedures for upper molars. …	Excluded during title and abstract screening: Not relevant.
MI Karobari, S Arshad, TY Noorani, N Ahmed , et al.	Root and root canal configuration characterization using microcomputed tomography: a systematic review	2022	Journal of Clinical Medicine	mdpi.com	https://www.mdpi.com/2077-0383/11/9/2287		… prevalence of two canals in mesiobuccal roots of the upper first molar teeth decrease gradually towards the upper … of morphological endodontic variables than the other maxillary and …	Excluded during title and abstract screening: Not relevant.
N Afzal, A Sinha, N Kaur, M Yadav, VP Aggarwal , et al.	A Three-Dimensional Analysis of Morphological Variations in Maxillary Second Molar in a North Indian Population Using Cone-Beam Computed Tomography	2022	Cureus	ncbi.nlm.nih.gov	https://www.ncbi.nlm.nih.gov/pmc/articles/PMC9391761/		… second molars, one canal was found in the mesiobuccal roots, … The frequency of MB2 in maxillary second molars did not differ … found in males' maxillary (upper jaw) first molars [23,24]. …	Excluded during title and abstract screening: Not relevant.
NM Aung, KK Myint	Three‐Rooted Permanent Mandibular First Molars: A Meta‐Analysis of Prevalence	2022	International Journal of Dentistry	Wiley Online Library	https://onlinelibrary.wiley.com/doi/abs/10.1155/2022/9411076	10.1155/2022/9411076	… root and RP as a mesiobuccal one. Although definitions of … in permanent mandibular canines of the Iranian population [22], … no bilateral symmetry of this morphology. Our meta-analysis …	Excluded during title and abstract screening: Not relevant.
J Ticona-Flores, M Diéguez-Pérez	Cone-beam computed tomography (CBTC) applied to the study of root morphological characteristics of deciduous teeth: an in vitro study	2022	International Journal of Environmental Research and Public Health	mdpi.com	https://www.mdpi.com/1660-4601/19/15/9162		… A total of 20% of the MB canals of the upper first molar … The prevalence of a second canal in the mesiobuccal roots … to the mesiobuccal canals of the mandibular first molar (0.84) and the …	Excluded during title and abstract screening: Not relevant.
T Fenelon, P Parashos	Prevalence and morphology of C‐shaped and non‐C‐shaped root canal systems in mandibular second molars	2022	Australian dental journal	Wiley Online Library	https://onlinelibrary.wiley.com/doi/abs/10.1111/adj.12925	10.1111/adj.12925	… investigated the prevalence and descending morphology of mandibular second molars with … Minimum-intensity projection for in-depth morphology study of mesiobuccal root. Oral Surg …	Excluded during title and abstract screening: Not relevant.
IK Beljić, B Karadžić	Root and canal-specific features of maxillary first molars with fused roots	2022	Vojnosanitetski pregled	bic-pk.ceon.rs	https://bic-pk.ceon.rs/article.aspx?query=RELAKW%26and%26molari&page=0&sort=1&stype=0&backurl=%2FRelated.aspx%3Fartak%3Dmolari		… in morphological features of maxillary first molars, but reports are mostly focused on the number and configuration of mesiobuccal … high incidence of root fusion in maxillary molars of 23.3…	Excluded during title and abstract screening: Not relevant.
W Wang, J Song, J Hu, C Zhang	A Maxillary First Molar with Two Separate Palatal Roots: A Case Report	2022	Authorea Preprints	advance.sagepub.com	https://advance.sagepub.com/doi/full/10.22541/au.164873600.07590368/v1	10.22541/au.164873600.07590368/v1	… morphology of maxillary first molars varies greatly When CBCT was used, the frequency of second mesiobuccal … of maxillary first permanent molars in an Iranian population[J]. Journal of …	Excluded during title and abstract screening: Not relevant.
EA Abdulghani, MS Alhammadi, AA Al-Sosowa , et al.	Three-dimensional assessment of the favorability of maxillary posterior teeth intrusion in different facial patterns limited by the vertical relationship with the maxillary …	2022	Clinical Oral Investigations	Springer	https://link.springer.com/article/10.1007/s00784-022-04458-1	10.1007/s00784-022-04458-1	… a lower prevalence (25.1% and 19.2%); furthermore, the second molar’s mesiobuccal root in … In orthodontics, vertical facial morphology is important because it influences the orthodontic …	Excluded during title and abstract screening: Not relevant.
D Kaya, S Belli	Evaluation of the accuracy of the access cavities prepared by undergraduate dental students	2022	Evaluation	jag.journalagent.com	https://jag.journalagent.com/z4/download_fulltext.asp?pdir=tej&plng=eng&un=TEJ-83097		… in the upper molars (59.59). This can be explained by the location of the upper molars, which … Dimension, anatomy and morphology of the mesiobuccal root canal system in maxillary …	Excluded during title and abstract screening: Not relevant.
MB Mirza	Evaluation of root and canal morphologies of permanent canines in a Saudi Arabian sub population using cone-beam computed tomography	2022	Journal of Dental Sciences	Elsevier	https://www.sciencedirect.com/science/article/pii/S1991790222000605		… A total of 1880 permanent canines, 928 pertaining to maxilla … On the other hand studies in Malaysian, Iranian and Indian … Higher prevalence of Type I VC was also reported in Chinese…	Excluded during title and abstract screening: Not relevant.
LJ Xu, JY Zhang, ZH Huang , et al.	Successful individualized endodontic treatment of severely curved root canals in a mandibular second molar: a case report	2022	World Journal of Clinical Cases	ncbi.nlm.nih.gov	https://www.ncbi.nlm.nih.gov/pmc/articles/PMC9125298/		… For example, the proportions of Spanish, Iranian, and Indian … , three mandibular molar canals, namely, the mesiobuccal, … tooth and root canal morphology by CBCT during preoperative …	Excluded during title and abstract screening: Not relevant.
T Mwakasungula, C Kayombo , et al.	Correlation of Molar Relationship and Anb Skeletal Jaw Base Relationship: A Retrospective Hospital Based Study	2022	Journal of Oral Health and Dental Science	article.scholarena.com	http://article.scholarena.com/Correlation-of-Molar-Relationship-and-Anb-Skeletal.pdf		… Where The Mesiobuccal Cusp Of The Upper First Molar Occluded … The Prevalence Of The Molar Relationship By Angle’s Classification Demonstrate Class I, Was Higher In Frequency …	Excluded during title and abstract screening: Not relevant.
XH Mei, J Liu, W Wang, QX Zhang, T Hong , et al.	Endodontic management of a fused left maxillary second molar and two paramolars using cone beam computed tomography: a case report	2022	World Journal of Clinical Cases	ncbi.nlm.nih.gov	https://www.ncbi.nlm.nih.gov/pmc/articles/PMC9403698/		… permanent teeth with an even lower frequency[4]. Fusion can … on the mesiobuccal side of the upper left second molar, and … underlying complex morphology. The models provided 3D …	Excluded during title and abstract screening: Not relevant.
R Hemamalini, A Vishalini , et al.	Management of Instrument Separation: Retrieval and Bypass–Case Reports	2022	Asian Journal of Dental Sciences	journal.send2sub.com	http://journal.send2sub.com/id/eprint/364/		… A 30-year-old male patient came with the complaint of pain in his upper right posterior tooth … Morphology and prevalence of middle canals in the mandibular molars: A systematic review…	Excluded during title and abstract screening: Not relevant.
M Alghamdi, N Tashkandi	Relationship between Dental Arch Parameters and Mandibular Plane Angle	2022	Journal of Advanced Medical	search.proquest.com	https://search.proquest.com/openview/b689311b945553147faae053fe92da7a/1?pq-origsite=gscholar&cbl=2040251		… the mesiobuccal cusp tip of left first molar to the right first molar … Frequency and percentage was used for categorical … parameters to vertical facial morphology. The studies conducted …	Excluded during title and abstract screening: Not relevant.
AH Sadrhaghighi, S Farrokhi, M Rad , et al.	Evaluation of the association of alveolar bone dimensions in unilateral palatally impacted canine: a cone-beam computed tomography analysis	2022	​Journal of Orofacial Sciences	journals.lww.com	https://journals.lww.com/joro/fulltext/2022/14010/Evaluation_of_the_Association_of_Alveolar_Bone.5.aspx		… molar.[ 3 4 5 ] The canine impaction is more common in the … [ 6 7 ] The prevalence of palatal impaction for canines is 0.8… The teeth morphology, their axis, and inclination affect the …	Excluded during title and abstract screening: Not relevant.
G Serindere, M Serindere	Cone beam computed tomographic evaluation of infraorbital canal protrusion into the maxillary sinus and its importance for endoscopic surgery	2022	Brazilian Journal of Otorhinolaryngology	SciELO Brasil	https://www.scielo.br/j/bjorl/a/Y5KvVPzxkDJL3tNxXj4MJjH/		… premolars, sometimes mesiobuccal root of first molar tooth and … A morphological study of the multi infraorbital canals of the … reported no significant difference in the prevalence of IC types …	Excluded during title and abstract screening: Not relevant.
E Tahmasebi, SJ Aslani, T Aliabadi	Permanent Maxillary First Molar with Two Roots and Two Canals	2021	Journal of Dentomaxillofacial Radiology, Pathology and Surgery	3dj.gums.ac.ir	https://3dj.gums.ac.ir/browse.php?a_id=508&sid=1&slc_lang=en&ftxt=1		… root canal morphologies associated with maxillary molars have … (4,5) The incidence of two mesiobuccal canals has been … Due to the lack of caries in the upper right right tooth, according …	Excluded during title and abstract screening: Not relevant.
M Abdinian, M Katiraei, H Zahedi, C Rengo, P Soltani , et al.	Age estimation based on pulp–tooth volume ratio of anterior teeth in cone-beam computed tomographic images in a selected population: a cross-sectional …	2021	Applied sciences	mdpi.com	https://www.mdpi.com/2076-3417/11/21/9984		… On the other hand, the root formation of all permanent teeth, except for the third molar, is … specific population in Iran. Since the factors related to dental morphology and development …	Excluded during title and abstract screening: Not relevant.
G Magnucki, SVK Mietling	Four‐Rooted Maxillary First Molars: A Systematic Review and Meta‐Analysis	2021	International Journal of Dentistry	Wiley Online Library	https://onlinelibrary.wiley.com/doi/abs/10.1155/2021/8845442	10.1155/2021/8845442	… upper first molars. This communication aimed to define the … molar is constricted in root morphology with the mesiobuccal, … assessed the prevalence of maxillary first molars with four …	Excluded during title and abstract screening: Not relevant.
AM Sahib, S Ghabraei	Endodontic management of a maxillary first molar with taurodontia and two palatal canals: A case report	2021	Iranian Endodontic Journal	ncbi.nlm.nih.gov	https://www.ncbi.nlm.nih.gov/pmc/articles/PMC9709894/		… for endodontists, and their morphology has been extensively revised [4]. … first molar is three roots with three canals (one mesiobuccal, one distobuccal, and one palatal) and an incidence …	Excluded during title and abstract screening: Not relevant.
H Aydın, S Mobaraki	Comparison of root and canal anatomy of taurodont and normal molar teeth: a retrospective cone-beam computed tomography study	2021	Archives of Oral Biology	Elsevier	https://www.sciencedirect.com/science/article/pii/S0003996921002053		… (P = 0.001 for the maxilla, P <0.001 for the mandible). In both maxillary and mandibular … canal morphologies in cynodont and taurodont maxillary molars. The frequency of mesiobuccal-…	Excluded during title and abstract screening: Not relevant.
WD do Carmo, FS Verner, LM Aguiar , et al.	Missed canals in endodontically treated maxillary molars of a Brazilian subpopulation: prevalence and association with periapical lesion using cone-beam computed …	2021	Clinical Oral Investigations	Springer	https://link.springer.com/article/10.1007/s00784-020-03554-4	10.1007/s00784-020-03554-4	… were the mesiobuccal of the maxillary molars, with two root … Considering that the proper morphology in molars should be … of endodontic treatment of upper molars, evaluating a …	Excluded during title and abstract screening: Not relevant.
I Alsakhawy, M Abd El Hameed , et al.	Survey on the occlussal morphology of the permanent maxillary molars in a sample of Egyptian Population	2021	Egyptian Dental Journal	journals.ekb.eg	https://journals.ekb.eg/article_199299.html		… Materials and Methods: 50 upper study casts models of … pattern of maxillary molars, M1 showed prevalence of 4H … have four main cusps, namely the paracone (mesiobuccal), protocone (…	Excluded during title and abstract screening: Not relevant.
M Khan, A Ahmed, MQ Javed	Root Canal Configuration of the Maxillary Second Permanent Molars in Pakistani Subpopulation.	2021	Journal of the Pakistan Dental research	researchgate.net	https://www.researchgate.net/profile/Muhammad-Javed-28/publication/354640602_Root_Canal_Configuration_of_the_Maxillary_Second_Permanent_Molars_in_Pakistani_Subpopulation/links/6143b33ba609b152aa156ff4/Root-Canal-Configuration-of-the-Maxillary-Second-Permanent-Molars-in-Pakistani-Subpopulation.pdf		… in the root canal morphology of Maxillary second molar teeth. It … current study had fourth canal in the Mesio-buccal (MB) root. The … in the incidence of the second mesio-buccal canal. The …	Excluded during title and abstract screening: Not relevant.
R Megha, V Prakash, S Mitthra, A Subbiya	Endodontic Management of Maxillary First Molar with Seven Root Canals Diagnosed Using Cone-beam Computed Tomography: A Case Report	2021	World Journal of Dentistry	wjoud.com	https://www.wjoud.com/doi/10.5005/jp-journals-10015-1789	10.5005/jp-journals-10015-1789	… report represents an unusual morphology of three roots and … August 2019 with pain in the upper right back tooth region of the … of maxillary first molar second mesiobuccal prevalence: a …	Excluded during title and abstract screening: Not relevant.
M Mashyakhy, AS Abu-Melha	Analysis of bilateral symmetry of root canal anatomy in permanent dentition: An in vivo CBCT study in a Saudi Arabian population	2021	J Contemp Dent Pract	researchgate.net	https://www.researchgate.net/profile/Mohammed-Mashyakhy-2/publication/355469284_Analysis_of_Bilateral_Symmetry_of_Root_Canal_Anatomy_in_Permanent_Dentition_An_In_Vivo_CBCT_Study_in_a_Saudi_Arabian_Population/links/61763c98a767a03c14ada1f2/Analysis-of-Bilateral-Symmetry-of-Root-Canal-Anatomy-in-Permanent-Dentition-An-In-Vivo-CBCT-Study-in-a-Saudi-Arabian-Population.pdf?origin=journalDetail&_tp=eyJ…		… of all the teeth in the maxilla and mandible and compare them … We found that teeth groups with a lower frequency of … canal morphology of the mesiobuccal root of maxillary first molars…	Excluded during title and abstract screening: Not relevant.
D Caldwell	Third molar agenesis in post-medieval chichester	2021	Dental Anthropology Journal	journal.dentalanthropology.org	http://journal.dentalanthropology.org/index.php/jda/article/view/306		… , the most variable in size and morphology, and are also the most … In this study, the past prevalence of third molar agenesis is … were most useful for the mesiodistal measurements of teeth …	Excluded during title and abstract screening: Not relevant.
SA Govil, G Asthana, S Kanodia , et al.	A case report on endodontic management of the rarest Vertucci's Type VIII configuration in maxillary second molar with three mesiobuccal canals	2021	Journal of Conservative Dentistry	journals.lww.com	https://journals.lww.com/jocd/fulltext/2021/24040/a_case_report_on_endodontic_management_of_the.20.aspx		… pain in her upper left maxillary … incidence of 0.9%[ 5 ] Ex vivo studies using micro-CT imaging systems reported a higher percentage frequency of MB3 canals in maxillary second molars …	Excluded during title and abstract screening: Not relevant.
KH Zawawi, FF Alsulaimani, AA Al-Dharrab , et al.	Morphological features of Class I, II and III malocclusions of Saudi adolescents	2021	Saudi Journal of Biological Sciences	Elsevier	https://www.sciencedirect.com/science/article/pii/S1319562X21001972		… the mesiobuccal cusp of the maxillary first permanent molar … for soft tissue convexity and upper lip position, P <0.001. … current study is the high prevalence of maxillary skeletal retrusion. …	Excluded during title and abstract screening: Not relevant.
M Naeem, AU Rehman, U Hani	Assessment of risk factors associated with malocclusion among children visiting dental teaching hospital in Islamabad.	2021	Journal of Muhammad Medical College	mmc.edu.pk	https://www.mmc.edu.pk/jmmc/index.php/JMMC/article/view/197		… Malocclusion is a morphological deviation from the normal arrangement of … In class III the upper molars are placed not in the mesi… Prevalence of malocclusion among Iranian children: A …	Excluded during title and abstract screening: Not relevant.
B Swathika, MK Ullah, S Ganesan , et al.	Variations in canal morphology, shapes, and positions of major foramen in maxillary and mandibular teeth	2021	Journal of Microscopy and Ultrastructure	journals.lww.com	https://journals.lww.com/jmcu/fulltext/2021/09040/variations_in_canal_morphology,_shapes,_and.8.aspx		… Similarly, the frequency of deviation in the upper and lower central and lateral incisors and … [ 11 ] In the present study, the frequency of apical foramen deviating from root apex in molars …	Excluded during title and abstract screening: Not relevant.
MA Saghiri, J Eid, CK Tang, P Freag	Factors influencing different types of malocclusion and arch form–A review	2021	Journal of Stomatology, Oral and Maxillofacial Surgery	Elsevier	https://www.sciencedirect.com/science/article/pii/S2468785520301658		… I, is when the mesiobuccal cusp of the maxillary first molar is … African American individuals showed the highest prevalence … The morphology in children with juvenile rheumatoid arthritis …	Excluded during title and abstract screening: Not relevant.
KO Lorentz, SAM Lemmers, C Chrysostomou , et al.	First permanent molars with accentuated line patterns: Assessment of childhood health in an urban complex of the fifth millennium before the present	2021	Archives of Oral Biology	Elsevier	https://www.sciencedirect.com/science/article/pii/S0003996920303472		… complex, Shahr-i Sokhta (Iran). Age at death ranged between … of mesiobuccal cusp of the permanent first molars begins to … enamel of their first molars (total population prevalence: 100 %…	Excluded during title and abstract screening: Not relevant.
NM Aung, KK Myint	Diagnostic Accuracy of CBCT for Detection of Second Canal of Permanent Teeth: A Systematic Review and Meta‐Analysis	2021	International Journal of Dentistry	Wiley Online Library	https://onlinelibrary.wiley.com/doi/abs/10.1155/2021/1107471	10.1155/2021/1107471	… that 60% prevalence of MB2 was detected in mesiobuccal roots of maxillary first molars [9]. … point of second canal were aggregated to the upper left-hand corner, which indicated the …	Excluded during title and abstract screening: Not relevant.
J Gellis, R Foley	A novel system for classifying tooth root phenotypes	2021	Plos one	journals.plos.org	https://journals.plos.org/plosone/article?id=10.1371/journal.pone.0251953		… molars are common in Chinese populations with a frequency … third molars are the most variable in size and morphology [35… lingual, or combinations of (eg, mesio-buccal), can be used to …	Excluded during title and abstract screening: Not relevant.
FA Kareem, AM Rauf, TA Rasheed, FA Hussain	Correlation of three dimensions of palate with maxillary arch form and perimeter as predictive measures for orthodontic and orthognathic surgery	2021	Children	mdpi.com	https://www.mdpi.com/2227-9067/8/6/514		… The aims of the study were to investigate the morphology of the … the first molars when the ruler touches the mesiobuccal cusp … Similar results were acquired on an Iranian population [41]. …	Excluded during title and abstract screening: Not relevant.
L Qing, Z Hong, S Xu, Y Ning, X Ma , et al.	Periodontal regeneration of teeth with radicular developmental groove after intentional replantation: two case reports	2021	Iranian Endodontic Journal	ncbi.nlm.nih.gov	https://www.ncbi.nlm.nih.gov/pmc/articles/PMC9735308/		… tooth [9], complicated root morphology such as curved root, tooth … on probing, while probing depths on mesiobuccal, buccal, distobuccal, … The incidence of mandibular first premolars with …	Excluded during title and abstract screening: Not relevant.
B Asheghi, N Momtahan, S Sahebi , et al.	Morphological evaluation of maxillary premolar canals in Iranian population: a cone-beam computed tomography study	2020	Journal of dentistry	ncbi.nlm.nih.gov	https://www.ncbi.nlm.nih.gov/pmc/articles/PMC7519931/		… In the present study, the prevalence of maxillary first premolars with three distinct roots and … of roots in the first and second premolars of maxilla. Only in the maxillary second premolar, …	Excluded during title and abstract screening: Not relevant.
A Al-Saedi, B Al-Bakhakh , et al.	Using cone-beam computed tomography to determine the prevalence of the second mesiobuccal canal in maxillary first molar teeth in a sample of an Iraqi population	2020	Clinical, Cosmetic and investigational dentistry	Taylor &Francis	https://www.tandfonline.com/doi/abs/10.2147/CCIDE.S281159	10.2147/CCIDE.S281159	… most common canal morphology in the mesiobuccal roots of … investigated the morphology of MFMs in Iranian patients and … a history of surgery in the posterior maxilla, (5) the presence of …	Excluded during title and abstract screening: Not relevant.
JNR Martins, D Marques, EJNL Silva, J Caramês , et al.	Second mesiobuccal root canal in maxillary molars—a systematic review and meta-analysis of prevalence studies using cone beam computed tomography	2020	Archives of oral biology	Elsevier	https://www.sciencedirect.com/science/article/pii/S0003996919307629		… data from the mesiobuccal root of 15,285 first molars and 8,641 second molars. Pooled … Knowing these preoperative factors would help to anticipate MB2 morphologies in clinics. …	Excluded during title and abstract screening: Not relevant.
YM Alsaket, AM El-Ma'aita, J Aqrabawi , et al.	Prevalence and configuration of the second mesiobuccal canal in the permanent maxillary first molar in Jordanian population sample	2020	Iranian Endodontic Journal	ncbi.nlm.nih.gov	https://www.ncbi.nlm.nih.gov/pmc/articles/PMC9709828/		… incidence and morphology of the second mesiobuccal canal in the maxillary first molars in the Jordanian population. … The prevalence of the second mesiobuccal canal in the upper first …	Excluded during title and abstract screening: Not relevant.
Y Xia, X Qiao, Y Huang, Y Li, Z Zhou	Root anatomy and root canal morphology of maxillary second permanent molars in a Chongqing population: a cone-beam computed tomography study	2020	Medical Science Monitor Basic Research	ncbi.nlm.nih.gov	https://www.ncbi.nlm.nih.gov/pmc/articles/PMC7453757/		… Types of canal configuration in mesiobuccal roots of permanent second molars of the upper … In contrast, studies in subjects from Thailand, Iran, and Turkey found that the prevalence of …	Excluded during title and abstract screening: Not relevant.
A Przesmycka, K Jędrychowska-Dańska , et al.	Root and root canal diversity in human permanent maxillary first premolars and upper/lower first molars from a 14th–17th and 18th–19th century Radom population	2020	Archives of Oral Biology	Elsevier	https://www.sciencedirect.com/science/article/pii/S0003996919307010		… premolars, the mesiobuccal root of the maxillary first molars, and … The morphology of the mesiobuccal root was the most … low prevalence of three-rooted permanent mandibular molars in …	Excluded during title and abstract screening: Not relevant.
S Mohd Ariffin, O Dalzell, R Hardiman , et al.	Root canal morphology of primary maxillary second molars: a micro-computed tomography analysis	2020	European Archives of Paediatric Dentistry	Springer	https://link.springer.com/article/10.1007/s40368-020-00515-z	10.1007/s40368-020-00515-z	… The region of interest was selected by limiting the upper and lower … 44 molars had three separate roots; palatal, mesio-buccal … a higher prevalence in maxillary first molars compared with …	Excluded during title and abstract screening: Not relevant.
MD Moghadam	Endodontic Management of Maxillary First Molar with C-shaped Canal‎ Configuration: Two Case Reports	2020	Journal of Biochemical Technology	jbiochemtech.com	https://jbiochemtech.com/article/endodontic-management-of-maxillary-first-molar-with-c-shaped-canal-configuration-two-case-reports		… area along with an individual mesiobuccal canal. The length … (Asia Chimi Teb, Tehran, Iran) was placed in the canals for 1 … and canal morphology of maxillary first and second molars in …	Excluded during title and abstract screening: Not relevant.
T Dabburi, RC Basam, N Bolla , et al.	Endodontic Management of Four Rooted Maxillary Second Molar-A Case Report.	2020	Clinical Dentistry	search.ebscohost.com	https://search.ebscohost.com/login.aspx?direct=true&profile=ehost&scope=site&authtype=crawler&jrnl=09743979&AN=148011552&h=YFTn8cuqi9omQE2%2BPiKmihxJBrunlg2aBHbnBuhsL%2FaVyrFM3QsP9GCmOInsdKE1FiPZ%2BUnzjhbhGKNFYiCtng%3D%3D&crl=c		… molar with 4 roots (2 palatal roots and one mesiobuccal and … reported prevalence of four roots in maxillary second molars to … second molars in Iranian population: a morphological study. …	Excluded during title and abstract screening: Not relevant.
Y GHAHRAMANI, ALI POOLADI	Root Canal Variations of Maxillary First Molars: A Case Series.	2020	International Journal of Pharmaceutical Research	search.ebscohost.com	https://search.ebscohost.com/login.aspx?direct=true&profile=ehost&scope=site&authtype=crawler&jrnl=09752366&AN=151943432&h=qcrzw8rLfNMG%2FoWHMRhJILxv9Zt%2BufJV6BZboNNjj7707e%2FKErHdfwcexblHsBq8uLcZ5oJ%2Fzy7JorhpcHbcvw%3D%3D&crl=c		… Incidence and configuration of canal systems in the mesiobuccal root of maxillary first and second molars. … canal morphology of maxillary first and second molars in an Indian population. …	Excluded during title and abstract screening: Not relevant.
ZH Zhang, HL Yao, Y Zhang, X Wang	Endodontic management of the maxillary first molar with special root canals: A case report and review of the literature	2020	World Journal of Clinical Cases	ncbi.nlm.nih.gov	https://www.ncbi.nlm.nih.gov/pmc/articles/PMC7322432/		… first molar with an unusual palatal root morphology. … mesiobuccal root of the maxillary first molar often contains a double root canal system, and the incidence of a second mesiobuccal …	Excluded during title and abstract screening: Not relevant.
E Alageb, A Abdullah, AA Satti , et al.	Assessment of Mesial Canals Morphology of Mandibular First Molars Using CBCT: An In-vitro Study	2020	Brazilian Dental Science	ojs.ict.unesp.br	https://ojs.ict.unesp.br/index.php/cob/article/view/1907		… mesiobuccal (MB) and mesiolingual (ML) orifices and the degree of canals curvature in the mesial root of permanent mandibular first molars … be made aware of the frequency of racially …	Excluded during title and abstract screening: Not relevant.
G Colakoglu, I Kaya Buyukbayram, MA Elcin , et al.	Evaluation of the internal anatomy of paramolar tubercles using cone-beam computed tomography	2020	Surgical and Radiologic anatomy	Springer	https://link.springer.com/article/10.1007/s00276-019-02361-1	10.1007/s00276-019-02361-1	… literature, the molars with the highest frequency of PTs were … canal morphology of PTs examined the maxillary second molars … in maxillary molars with PTs was mesiobuccal-distobuccal …	Excluded during title and abstract screening: Not relevant.
R Singla, V Kapoor, AS Uppal	Endodontic management using Cone Beam Computed Tomography of maxillary molar having C-Shaped Anatomy: A Case Report	2020	Journal of Advanced Medical and Dental Sciences Research	jamdsr.com	https://jamdsr.com/uploadfiles/28CBCTvol8issue8pp123-126.20200819060106.pdf		… This type of morphology is most common in the mandibular … The prevalence of a C-shaped canal in the maxillary molars is … present between the mesio-buccal and the disto-buccal canal. …	Excluded during title and abstract screening: Not relevant.
CE Osemwenkhae, IN IZE-IYAMU , et al.	Analyzing dental arch shape in untreated orthodontic patients with anterior arch crowding	2020	Nigerian Journal of Dental Research	njdres.com	http://njdres.com/index.php/njdres/article/view/169		… The highest prevalence of anterior crowding was seen in the … • Class II – The mesiobuccal cusp of the upper first molar … However, another study on Iranians had an equal distribution of …	Excluded during title and abstract screening: Not relevant.
KN Kumar, LK Prasada, SK Raj	Retrospective analysis of the occurrence and distribution of radix entomolaris in mandibular first molars: A hospital-based study	2020	Endodontology	journals.lww.com	https://journals.lww.com/eddt/fulltext/2020/32020/Retrospective_analysis_of_the_occurrence_and.3.aspx		… This study aimed to evaluate clinically the prevalence of … If an extra root is present on mesiobuccal area, then it is called … to assess the root and root canal morphology.[ 5 ] Even though …	Excluded during title and abstract screening: Not relevant.
CN Agholor, SU Ndeanaefo, E Itimi	Aberrant anatomy in endodontically treated teeth in a Nigerian Teaching Hospital	2020	Nigerian Journal of Dental Research	njdres.com	http://njdres.com/index.php/njdres/article/view/168		… both normal and unusual dental morphology is vital in the practice … In this study 32 (38.1%) extra mesiobuccal canals (MB-2) … The frequency of MB2 canal in maxillary second molars was …	Excluded during title and abstract screening: Not relevant.
M Zhang, J Xie, Y Wang, Y Feng	Mandibular first premolar with five root canals: a case report	2020	BMC oral health	Springer	https://link.springer.com/article/10.1186/s12903-020-01241-0	10.1186/s12903-020-01241-0	… the root canal morphology of the … mesiobuccal canal from the middle of the canal is divided into two root canals at the apex of the canal, namely, the mesiobuccal canal and mesiobuccal-…	Excluded during title and abstract screening: Not relevant.
X Wang, Y Zhang, X Li, Z Huang , et al.	Biometric analysis of apical surgery-related anatomy of mandibular first molars: a cone-beam computed tomography study in a Mongoloid population	2020	Journal of International Medical Research	journals.sagepub.com	https://journals.sagepub.com/doi/abs/10.1177/0300060519892396	10.1177/0300060519892396	… morphology of MFMs varies according to ethnicity. MFMs with an extra distolingual root in Mongoloid populations are the most common variant. The prevalence … in the Iranian population …	Excluded during title and abstract screening: Not relevant.
M Shahabee, H Shafaee, M Abtahi , et al.	Effect of micro-osteoperforation on the rate of orthodontic tooth movement—a systematic review and a meta-analysis	2020	European journal of orthodontics	academic.oup.com	https://academic.oup.com/ejo/article-abstract/42/2/211/5520693		… The incidence of orthodontically induced root resorption, … and the distance canine tip to mesiobuccal of molar (27) all were … 1 12 weeks Only upper molars were extracted, 0.22 in. MBT (3 …	Excluded during title and abstract screening: Not relevant.
TV Singh, N Gaddala, K Sheoran	A maxillary second molar with an unusually positioned root and canal systems	2020	Endodontology	journals.lww.com	https://journals.lww.com/eddt/fulltext/2020/32020/A_maxillary_second_molar_with_an_unusually.11.aspx		… internal anatomy include the second mesiobuccal (MB) canal… the frequency of occurrence of two rooted maxillary molars as … to study the root canal morphology more explicitly, eventually …	Excluded during title and abstract screening: Not relevant.
M Kuzekanani, AA Sardari	Root canal preparation using Hyflex EDM/CM VS Revo S in curved root canals, a comparative in-vitro study	2020	J Int Dent Med Res	jidmr.com	http://www.jidmr.com/journal/wp-content/uploads/2020/04/17.D19_912_Maryam_Kuzekanani_Iran-26.pdf		… in the mesiobuccal root canals of the maxillary molar teeth … systems in maxillary and maxilla molar teeth. Group Statistics. … Root canal morphology can be changed after root canal …	Excluded during title and abstract screening: Not relevant.
YM Almazrou, Y Almuhizi	Root canal treatment of a maxillary second premolar with Type VI canal configuration	2020	Saudi Endodontic Journal	journals.lww.com	https://journals.lww.com/senj/fulltext/2020/10010/Root_canal_treatment_of_a_maxillary_second.14.aspx		… the second mesiobuccal canal (MB2) was tested on 147 extracted human maxillary molars. The … [ 13 ] In Indian subpopulation, root canal morphology of the upper second premolars has …	Excluded during title and abstract screening: Not relevant.
M Shalakizadeh, T Razi, P Emamverdizadeh, S Razi	Relationship between body height and the length of canine teeth in terms of jaw and Gender using the CBCT technique in patients	2020	Forensic Imaging	Elsevier	https://www.sciencedirect.com/science/article/pii/S266622562030021X		… The mean length of canine teeth in the maxilla of males was … morphological differences were more pronounced in molars … Karaman reported that the mesiobuccal-distolingual diameter …	Excluded during title and abstract screening: Not relevant.
G Serindere, CA Belgin, K Orhan	Observation of the pulp chamber of maxillary first premolars: a micro-computed tomographic study	2020	Current medical imaging	ingentaconnect.com	https://www.ingentaconnect.com/content/ben/cmir/2020/00000016/00000003/art00007		… The aim of this study was to assess morphological features … The second reason was the high incidence of routine en… first molars, it was reported that the angle of the mesiobuccal and …	Excluded during title and abstract screening: Not relevant.
M Naseri, N Zargar, AA Baghban, Y Safi , et al.	Cone-beam computed tomography study of the root and canal morphology of maxillary and mandibular canines regarding gender and age in an Iranian …	2019	Journal of Dental School	sid.ir	https://www.sid.ir/fileserver/je/h82520190404.pdf		… In the present study, high frequency of two canals was reported for canine teeth (34.9% of … Canal configuration in the mesiobuccal root of the maxillary first molar and its endodontic …	Excluded during title and abstract screening: Not relevant.
CC Su, RY Huang, YC Wu, WC Cheng, HS Chiang , et al.	Detection and location of second mesiobuccal canal in permanent maxillary teeth: A cone-beam computed tomography analysis in a Taiwanese population	2019	Archives of Oral Biology	Elsevier	https://www.sciencedirect.com/science/article/pii/S0003996918302140		… incidence, symmetry, concurrence of second mesiobuccal … The analysis of the root canal morphology in maxillary molars … second molar with and without a second mesiobuccal canal (…	Excluded during title and abstract screening: Not relevant.
EP Guven	Root canal morphology and anatomy	2019	Human Teeth-Key Skills and Clinical Illustrations	books.google.com	https://books.google.com/books?hl=en&lr=&id=Skr9DwAAQBAJ&oi=fnd&pg=PA147&dq=mesiobuccal%7Cmesi*%7Cmb%7Cmb2%7Ccanal+morphology*%7Canatomy*%7Cconfiguration*+prevalence%7Cfrequency%7Cincidence+upper%7Cmaxilla*+molar*+iran*&ots=XrvHxJYIjt&sig=URq66m4-kMSjo4l_TMF38pTXPM4		… At Burmese population, the prevalence of two canals in mesiobuccal roots of the upper first … the morphological differences determined related with the mesiobuccal root of upper molar …	Excluded during title and abstract screening: Not relevant.
GTM Candeiro, SS Gonçalves, LLA Lopes , et al.	Internal configuration of maxillary molars in a subpopulation of Brazil's Northeast region: a CBCT analysis	2019	Brazilian oral research	SciELO Brasil	https://www.scielo.br/j/bor/a/gJpRrggdPSbyc83HHdcHb7y/?lang=en&format=html		… Assessment of mesial root morphology and frequency of … Assessment of the second mesiobuccal root canal in maxillary first molars: … in an Iranian population using cone beam …	Excluded during title and abstract screening: Not relevant.
GTM Candeiro, SS Gonçalves, LLA Lopes , et al.	Internal configuration of maxillary molars in a subpopulation of Brazil's Northeast region: a CBCT analysis	2019	Brazilian oral research	SciELO Brasil	https://www.scielo.br/j/bor/a/gJpRrggdPSbyc83HHdcHb7y/?lang=en&format=html		… Assessment of mesial root morphology and frequency of … Assessment of the second mesiobuccal root canal in maxillary first molars: … in an Iranian population using cone beam …	Excluded during title and abstract screening: Not relevant.
AA Mufadhal, MA Aldawla , et al.	External and Internal Anatomy of Maxillary Permanent First Molars	2019	Human Teeth-Key Skills and Clinical Illustrations	books.google.com	https://books.google.com/books?hl=en&lr=&id=Skr9DwAAQBAJ&oi=fnd&pg=PA71&dq=mesiobuccal%7Cmesi*%7Cmb%7Cmb2%7Ccanal+morphology*%7Canatomy*%7Cconfiguration*+prevalence%7Cfrequency%7Cincidence+upper%7Cmaxilla*+molar*+iran*&ots=XrvHxJYIjw&sig=6BFqSTMKOc3UGr-1OM4JxBk1yjI		… to study the morphology of maxillary molars in a Saudi … the mesiobuccal root of the maxillary molars showed a high … in vivo studies, MB2 prevalence vary from 86% in Iran [78] to 30.9% …	Excluded during title and abstract screening: Not relevant.
NT Mohara, MS Coelho, NV de Queiroz , et al.	Root anatomy and canal configuration of maxillary molars in a Brazilian subpopulation: a 125-μm cone-beam computed tomographic study	2019	European Journal of Dentistry	thieme-connect.com	https://www.thieme-connect.com/products/ejournals/html/10.1055/s-0039-1688736	10.1055/s-0039-1688736	… in the mesiobuccal roots was 64.22% for maxillary first molars … a higher frequency of two canals in first molars (64.22%) … differences in root morphology in maxillary second molars but no …	Excluded during title and abstract screening: Not relevant.
JNR Martins, MA Versiani	CBCT and micro-CT on the study of root canal anatomy	2019	The root canal anatomy in permanent dentition	Springer	https://link.springer.com/chapter/10.1007/978-3-319-73444-6_6	10.1007/978-3-319-73444-6_6	… morphological aspects of the second canal in the mesiobuccal root of maxillary first molars (… high as 69.1% in Iran [92] and 47.1% in Egypt [32], while the prevalence of Type IV was 48.7…	Excluded during title and abstract screening: Not relevant.
E Saberi, M Ahmadi	Bilateral presence of two distobuccal canals in maxillary first molars: A case report	2019	Iranian Endodontic Journal	ncbi.nlm.nih.gov	https://www.ncbi.nlm.nih.gov/pmc/articles/PMC9940022/		… the main canals and the second mesio-buccal (MB2) canal, … commonly known morphology for the maxillary first molar is 3 … maxillary first molars were examined, and the prevalence of >…	Excluded during title and abstract screening: Not relevant.
D Liu, L Qiu, J Yu	A rare root canal configuration of a maxillary second molar with fused c-shaped buccal root and five canals: a case report and review of literature	2019	Iranian Endodontic Journal	ncbi.nlm.nih.gov	https://www.ncbi.nlm.nih.gov/pmc/articles/PMC9940018/		… They generally have three separate roots [mesiobuccal (MB), … The incidence of fused roots in maxillary second molars from … detect morphological variations of maxillary second molars, a …	Excluded during title and abstract screening: Not relevant.
L Wu, B Shi, R Zhang, J Liu	Case report root canal therapy of a supernumerary tooth fused with maxillary second molar: a case report	2019	International Journal of Clinical and Experimental Medicine	e-century.us	https://e-century.us/files/ijcem/12/4/ijcem0073496.pdf		… mesiobuccal canal and they join together in the apical area. … frequency as: upper central incisors, molars (especially … canal morphology of maxillary first and second permanent molar …	Excluded during title and abstract screening: Not relevant.
AA Bohora	Unravelling the Mystics of Diagnosis and Management of Maxillary Molars: A Case Series	2019	EC Dental Science	ecronicon.net	https://ecronicon.net/assets/ecde/pdf/ECDE-18-00936.pdf		… The occurrence of a second mesiobuccal canal when there are … The frequency of a maxillary molar with two roots or two … variable morphology of root canal system in maxillary molars. …	Excluded during title and abstract screening: Not relevant.
ZA Al Hammad, MN Aldosari, WT Aldebasi	Malocclusion in Saudi Arabia: A scoping review	2019	Int. J. Appl. Dent. Sci	academia.edu	https://www.academia.edu/download/86451194/5-1-19-918.pdf		… : the mesiobuccal cusp of the upper first molar occludes with the … [18] concluded the prevalence of crowding in Saudi … In Iranian population, overjet of at least 3.5 mm or more was present …	Excluded during title and abstract screening: Not relevant.
YQ Zhang, XB Yan, Y Meng, YN Zhao, DG Liu	Morphologic analysis of maxillary sinus floor and its correlation to molar roots using cone beam computed tomography	2019	Chin J Dent Res	cjdr.cndent.com	http://cjdr.cndent.com/uploads/media/190225/13-1Z225141U4.pdf		… (a) Mesiobuccal and palatal roots of the molar penetrated … The incidence and morphology of maxillary sinus septa in … dentate maxilla. J Oral Maxillofac Surg 1999;57:667–671. 22. …	Excluded during title and abstract screening: Not relevant.
M Mashyakhy, G Gambarini	Root and root canal morphology differences between genders: a comprehensive in-vivo CBCT study in a Saudi population	2019	Acta Stomatologica Croatica	hrcak.srce.hr	https://hrcak.srce.hr/file/328862;		… The most frequent Vertucci type in mesiobuccal roots in … to our study with higher prevalence of Vertucci type I in females. … alence of second molar teeth with C-shaped morphology, while …	Excluded during title and abstract screening: Not relevant.
RS Signori, LM Klassmann	MB2 in Maxillary Molars: Location and Alternatives for Treatment	2019	Biomedical Journal of Scientific & Technical Research	pdfs.semanticscholar.org	https://pdfs.semanticscholar.org/a92c/cb25694e37a972d3f104029aa2b5d50e1d11.pdf		… canal, called the second canal in mesiobuccal root or MB2 [1-3]. … since there is a high incidence of localization of these canals … Morphology of the First Maxillary Molar The buccal mesial …	Excluded during title and abstract screening: Not relevant.
J Roy, MM Rohith, D Nilendu , et al.	Qualitative assessment of the dental groove pattern and its uniqueness for forensic identification	2019	Journal of forensic dental sciences	journals.lww.com	https://journals.lww.com/jfds/fulltext/2019/11010/qualitative_assessment_of_the_dental_groove.8.aspx		… The occlusal morphology of the molars also heavily depends … groove patterns for the molars in the upper arch owing to the … distal groove produces mesiobuccal and distopalatal grooves…	Excluded during title and abstract screening: Not relevant.
M Peralta-Mamani, D Rios, MAH Duarte , et al.	Manual vs. rotary instrumentation in endodontic treatment of permanent teeth: A systematic review and meta-analysis	2019	American journal of dentistry	repositorio.usp.br	https://repositorio.usp.br/bitstreams/313fa461-1fce-47ac-9cac-4fd466148c6c		… original curvature of the canal and Babol, Iran. … morphology of the curved canals. … Sipert et al46 sectioned in halves the mesiobuccal root of upper molars with curvature of 25-30 and …	Excluded during title and abstract screening: Not relevant.
A Đeri, I Radman-Kuzmanović, M Čavić , et al.	Root canal working length determination using Cone-Beam Computed Tomography	2019	Stom Glas S	stomatoloskiglasnik.rs	http://stomatoloskiglasnik.rs/global/pdf/brojevi/2019/Stomatoloskiglasnik2-2019zasajtiNBS.pdf#page=8		… molars, and the least for the lingual canal of the upper molars. … The ability of root ZX apex locator to reduce the frequency of … canal morphology of mandibular first and second molars in …	Excluded during title and abstract screening: Not relevant.
S Razumova, A Brago, L Khaskhanova , et al.	Evaluation of anatomy and root canal morphology of the maxillary first molar using the cone-beam computed tomography among residents of the Moscow …	2018	Contemporary clinical dentistry	journals.lww.com	https://journals.lww.com/cocd/fulltext/2018/09001/evaluation_of_anatomy_and_root_canal_morphology_of.24.aspx		… morphology and wide individual variations. The aim of this study was to evaluate the root canal morphology of the maxillary first molars … The prevalence of a second mesiobuccal (MB2) …	Excluded during title and abstract screening: Not relevant.
JNR Martins, MBAM Alkhawas, Z Altaki , et al.	Worldwide analyses of maxillary first molar second mesiobuccal prevalence: a multicenter cone-beam computed tomographic study	2018	Journal of endodontics	Elsevier	https://www.sciencedirect.com/science/article/pii/S0099239918305417		… Maxillary first molar second mesiobuccal (MB2) root canal prevalence may change among different populations. The aim of this study was to analyze the worldwide prevalence of the …	Excluded during title and abstract screening: Not relevant.
JNR Martins, Y Gu, D Marques, H Francisco , et al.	Differences on the root and root canal morphologies between Asian and white ethnic groups analyzed by cone-beam computed tomography	2018	Journal of Endodontics	Elsevier	https://www.sciencedirect.com/science/article/pii/S0099239918302395		… was calculated as well as the lower and upper limits of the 95% confidence interval (… mesiobuccal root of maxillary first molars, the present study reports a significantly higher prevalence …	Excluded during title and abstract screening: Not relevant.
EA El Ashiry, NM Farsi	Prevalence of extra root canal orifices of maxillary first permanent molars in a Saudi subpopulation utilizing microcomputed tomography	2018	J Contemp Dent Pract	thejcdp.com	https://www.thejcdp.com/doi/pdf/10.5005/jp-journals-10024-2424	10.5005/jp-journals-10024-2424	… upper first molars. Results: The evaluation of three-dimensional (3D) images of this study showed that of 100 upper permanent first molars … and morphology of the mesiobuccal root …	Excluded during title and abstract screening: Not relevant.
A Al Qahtani, S Abdulrab, H Alhadainy	Management of a failed endodontic treatment for a maxillary second molar with two separate palatal roots	2018	Clinical Case Reports	ncbi.nlm.nih.gov	https://www.ncbi.nlm.nih.gov/pmc/articles/PMC6132168/		… However, a second mesiobuccal canal is often present, and thus… incidence of extra palatal canal in 200 upper second molars … method in morphological studies was the CBCT technique. …	Excluded during title and abstract screening: Not relevant.
Z Donyavi, M Esmaeilzadeh , et al.	A Maxillary Third Molar With 2 Distobuccal Canals: A Case Report	2018	Avicenna Journal of dental research	ajdr.umsha.ac.ir	http://ajdr.umsha.ac.ir/Article/ajdr-211		… of maxillary third molar roots and reported the prevalence of only 1 … of second mesiobuccal canal in all maxillary molars, we … Root canal morphology of maxillary permanent first molar …	Excluded during title and abstract screening: Not relevant.
DM Abdelkhalik, DH Gomaa, HM Saber , et al.	Root-crown ratio and root canal configuration of Egyptian primary molars sample using CBCT and Clearing Technique: An invitro study	2018	Egyptian Dental Journal	edj.journals.ekb.eg	https://edj.journals.ekb.eg/article_76919.html		… size and root canal morphology of primary molars in a sample … The mesiobuccal roots of upper deciduous second molars … canal morphology of human deciduous molars in an Iranian …	Excluded during title and abstract screening: Not relevant.
JNR Martins, D Marques, H Francisco, J Caramês	Gender influence on the number of roots and root canal system configuration in human permanent teeth of a Portuguese subpopulation	2018	Quintessence Int	academia.edu	https://www.academia.edu/download/55313130/Martins_J._QI_2018.pdf		… cantly higher prevalence of C-shaped morphologies in both … canals in males’ mesiobuccal root of maxillary first molars. For the … regarding age and gender in an Iranian population using …	Excluded during title and abstract screening: Not relevant.
SM Halawi, MJ Kamly, AH Hobani , et al.	Unilateral maxillary distomolar with multiple abnormalities in a young patient: A rare case report with mini systemic review	2018	Journal of International Medicine and Dentistry	academia.edu	https://www.academia.edu/download/85655680/bd4f7aa74afb13aea55a5c989381ee4cfd8a.pdf		… display more than one cusp; ST resemble normal morphology … incisors and mesio-buccal root of maxillary left molar, and distal … A retrospective observational study of the frequency of …	Excluded during title and abstract screening: Not relevant.
W Zhang, Y Tang, C Liu, Y Shen, X Feng, Y Gu	Root and root canal variations of the human maxillary and mandibular third molars in a Chinese population: A micro–computed tomographic study	2018	Archives of Oral Biology	Elsevier	https://www.sciencedirect.com/science/article/pii/S0003996918304357		… morphology of extracted third molars in a Chinese population by using micro-CT scanning. … a C-shaped canal (the incidence was 29.2% in total mandibular third molars). The remaining …	Excluded during title and abstract screening: Not relevant.
KH Al-Sultany, II Al-Sheakli	Measurements of Posterior Root Apices and Maxillary Sinus Floor according to the Side and Gender Differences using Cone Beam Computerized Tomography	2018	International Journal of Medical Research & Health Sciences	indianjournals.com	https://www.indianjournals.com/ijor.aspx?target=ijor:ijmrhs&volume=7&issue=11&article=016		… Results: The results showed that the frequency of root contact … was the mesiobuccal root apices of the second molars. The … For that reason, understanding the morphological …	Excluded during title and abstract screening: Not relevant.
P Chowdhry, P Reddy , et al.	Management of a permanent maxillary first molar with unusual crown and root anatomy: a case report	2018	Restorative Dentistry & Endodontics	synapse.koreamed.org	https://synapse.koreamed.org/articles/1099847		… morphological variation in both the crown and roots of a tooth is rare [13]. The incidence of a second mesiobuccal … to left posterior tooth region in the maxilla for 10 days. The pain …	Excluded during title and abstract screening: Not relevant.
WK Darkwah, A Kadri, BB Adormaa, G Aidoo	Cephalometric study of the relationship between facial morphology and ethnicity	2018	Translational Research in Anatomy	Elsevier	https://www.sciencedirect.com/science/article/pii/S2214854X18300086		… is expected to reduce the incidence of personal errors due to … and maxillomandibular difference, upper incisor and lower … Using Riketts analysis Iranian adults showed retruded upper …	Excluded during title and abstract screening: Not relevant.
L Piasecki, PJ Dos Reis, EI Jussiani, AC Andrello	A micro–computed tomographic evaluation of the accuracy of 3 electronic apex locators in curved canals of mandibular molars	2018	Journal of endodontics	Elsevier	https://www.sciencedirect.com/science/article/pii/S0099239918306125		… accuracy because each frequency is measured separately … mesial curved canals of mandibular molars and the effect of … and AF diameter, and AC morphology) and the accuracy of the …	Excluded during title and abstract screening: Not relevant.
A Kaur, A Logani	Usefulness of cone beam computed tomography in perplexing endodontic cases	2018	Endodontology	journals.lww.com	https://journals.lww.com/eddt/fulltext/2018/30020/usefulness_of_cone_beam_computed_tomography_in.20.aspx		… complain of sensitivity in left upper back jaw region. Medical … parallel to the obturated mesiobuccal canal was discernable [… The incidence of a true MB2 orifice in maxillary first molars is …	Excluded during title and abstract screening: Not relevant.
MG Mohammad, SN Din, AH Khamis , et al.	Overall and anterior tooth size ratios in a group of Emiratis	2018	The open dentistry journal	ncbi.nlm.nih.gov	https://www.ncbi.nlm.nih.gov/pmc/articles/PMC6182878/		… permanent tooth excluding second and third molars [ 3 ] . Bolton … The frequency of tooth size discrepancy outside 2 SD from … so that factors of tooth morphology and orthodontic treatment …	Excluded during title and abstract screening: Not relevant.
K Olczak, H Pawlicka	The morphology of maxillary first and second molars analyzed by cone-beam computed tomography in a polish population	2017	BMC medical imaging	Springer	https://link.springer.com/article/10.1186/s12880-017-0243-3	10.1186/s12880-017-0243-3	… In the maxillary first molars, the prevalence of the MB2 canal in the mesiobuccal root was … In addition, the fourth root canal in the first upper molar was always the MB2 root canal, as in …	Excluded during title and abstract screening: Not relevant.
A Soleymani, N Namaryan, E Moudi , et al.	Root canal morphology of mandibular canine in an Iranian population: a CBCT assessment	2017	Iranian Endodontic Journal	ncbi.nlm.nih.gov	https://www.ncbi.nlm.nih.gov/pmc/articles/PMC5282385/		… Both upper and lower canines in the labial part possess aesthetic value and help create … [7] reported the highest prevalence of type I morphology (92.2%). The second most common …	Excluded during title and abstract screening: Not relevant.
NM Akhlaghi, M Fazlyab	Treatment of a Four-Rooted Maxillary Second Molar Detected with Cone-Beam Computed Tomography	2017	Journal of Dentistry (Tehran, Iran)	ncbi.nlm.nih.gov	https://www.ncbi.nlm.nih.gov/pmc/articles/PMC5662507/		… The mesiobuccal (MB) root has equal incidence of one or … morphology, such as double P roots in the maxillary molars, is … the zygomatic process of the maxilla over the roots, especially …	Excluded during title and abstract screening: Not relevant.
M Dehghani, E Motallebi, A Navabazam , et al.	The relation between maxillary sinus floor and posterior maxillary teeth roots using panoramic and cone beam computed tomography	2017	Journal of Dentomaxillofacial Radiology, Pathology and Surgery	3dj.gums.ac.ir	https://3dj.gums.ac.ir/browse.php?a_id=280&sid=1&slc_lang=en&html=1		… infection of the upper premolars and molars may spread … in first molar (45%) and second molar (46%) frequency of the … sinus floor for mesiobuccal root of the second molar is 0.83 mm …	Excluded during title and abstract screening: Not relevant.
B Solano-Mendoza, A Iglesias-Linares	A. Mendoza-Mendoza, C. Caleza-Jiménez	2017	EUROPEAN JOURNAL OF Paediatric Dentistry	ejpd.eu	https://www.ejpd.eu/pdf/EJPD_2017_1_8.pdf		… The prevalence of a mesiobuccal second canal varies … two second mesiobuccal canals in the first upper molars, while … and canal morphology of human deciduous molars in an Iranian …	Excluded during title and abstract screening: Not relevant.
F Tang, X Zhang, X Tang, R Wang, Y Xu, D Zou , et al.	Case Report The unusual anatomy of the maxillary and mandibular molars diagnosed by cone-beam computed tomography	2017	Int J Clin Exp Med	e-century.us	https://e-century.us/files/ijcem/10/1/ijcem0039297.pdf		… and the unusual morphology of the 11 molars. Conclusions: This … an incidence of 4.63% of the second maxillary molar with … in mesial and mesiobuccal roots of permanent first molars. J …	Excluded during title and abstract screening: Not relevant.
J Fuss, N Spassov, DR Begun, M Böhme	Potential hominin affinities of Graecopithecus from the Late Miocene of Europe	2017	PloS one	journals.plos.org	https://journals.plos.org/plosone/article?id=10.1371/journal.pone.0177127		… In this study, we propose based on root morphology a new … ’s cusps in the opponent upper molar. Therefore, we … The partially preserved crowns of right p4 (its mesiobuccal face is …	Excluded during title and abstract screening: Not relevant.
P Choudhary	Enigmatic Maxillary First Molar with Five Canals	2017	Journal of Mahatma Gandhi University of Medical Sciences and Technology	jmgumst.com	https://www.jmgumst.com/doi/JMGUMST/pdf/10.5005/jp-journals-10057-0043	10.5005/jp-journals-10057-0043	… of maxillary molars is high due to the complex morphology of root canals and … Incidence and configuration of canal systems in the mesiobuccal root of maxillary first and second molars. J …	Excluded during title and abstract screening: Not relevant.
D Gupta	Suppl-1, M1: Oro-Maxillofacial Radiology and Imaging: An Update	2017	The Open Dentistry Journal	ncbi.nlm.nih.gov	https://www.ncbi.nlm.nih.gov/pmc/articles/PMC5543602/		… the mandibular first molars and second mesiobuccal (MB2) … was aimed at determining the prevalence of Haller cells and … the extent of variety of morphology or on their resemblance to …	Excluded during title and abstract screening: Not relevant.
A Doraczynska-Kowalik, KH Nelke , et al.	Genetic factors involved in mandibular prognathism	2017	Journal of Craniofacial Surgery	journals.lww.com	https://journals.lww.com/jcraniofacialsurgery/fulltext/2017/07000/Genetic_Factors_Involved_in_Mandibular_Prognathism.69.aspx		… upper first molars are located posteriorly to the mesiobuccal … The prevalence of Class III malocclusion also depends on … morphology and the position of the mandible or the maxilla. This …	Excluded during title and abstract screening: Not relevant.
DM Kim, SH Bassir	When is cone‐beam computed tomography imaging appropriate for diagnostic inquiry in the management of inflammatory periodontitis? An American Academy of …	2017	Journal of periodontology	Wiley Online Library	https://aap.onlinelibrary.wiley.com/doi/abs/10.1902/jop.2017.160505	10.1902/jop.2017.160505	… A recent update on the prevalence of periodontitis in United … The selected six sites were the mesio-buccal (MB), mid-buccal (B), … with the FI and root morphologies in maxillary molars. …	Excluded during title and abstract screening: Not relevant.
JNR Martins, A Mata, D Marques, J Caramês	Prevalence of root fusions and main root canal merging in human upper and lower molars: a cone-beam computed tomography in vivo study	2016	Journal of Endodontics	Elsevier	https://www.sciencedirect.com/science/article/pii/S0099239916300322		… , the most usual merging position is between the mesiobuccal root and … system morphologies and anatomic prevalence address the upper molar as a 3-rooted tooth and the lower molar …	Excluded during title and abstract screening: Not relevant.
C Zeng, Y Shen, X Guan, X Wang, M Fan, Y Li	Rare root canal configuration of bilateral maxillary second molar using cone-beam computed tomographic scanning	2016	Journal of Endodontics	Elsevier	https://www.sciencedirect.com/science/article/pii/S0099239916000339		… common morphologies of MSM roots are the mesiobuccal (… In addition, the DB roots are 2 fused roots; the upper roots are … the most common morphologies in MSMs; the incidence varies …	Excluded during title and abstract screening: Not relevant.
G Nayak, H Aeran, I Singh	Radix mesiolingualis and radix distolingualis: a case report of a tooth with an unusual morphology	2016	Restorative Dentistry & Endodontics	synapse.koreamed.org	https://synapse.koreamed.org/articles/1090193		… of the roots and analyzed the root canal configuration of maxillary molars in Iranian … Type III Maxillary molar with four roots but it is constricted in root morphology with the mesiobuccal, …	Excluded during title and abstract screening: Not relevant.
MI Dimova	FREE COMMUNICATION SESSIONS 36–53 POSTER SESSIONS 40–58	2016	International Dental Journal	researchgate.net	https://www.researchgate.net/profile/Sara-Sousa-10/publication/309284536_Oral_Microflora_and_Dental_Caries_Development_Among_Portuguese_Children/links/580796c508aefaf02a2c5c2a/Oral-Microflora-and-Dental-Caries-Development-Among-Portuguese-Children.pdf		… alveolar ridge morphology in the edentulous molar region of … to assess the prevalence of HPV and its role in morphological … Methods: Sixty mandibular mesio-buccal canals with angles …	Excluded during title and abstract screening: Not relevant.
J Santa-Rosa, MD de Sousa-Neto , et al.	Shaping ability of single-file systems with different movements: a micro-computed tomographic study	2016	Iranian Endodontic Journal	ncbi.nlm.nih.gov	https://www.ncbi.nlm.nih.gov/pmc/articles/PMC4947850/		… of mesiobuccal (MB) root canals of maxillary molars with severe … with regard to the morphological changes caused by the file … of upper molars were chosen given their high incidence …	Excluded during title and abstract screening: Not relevant.
M Golmohammadi, H Jafarzadeh	Root canal treatment of a maxillary second premolar with two palatal root canals: A case report	2016	Iranian endodontic journal	ncbi.nlm.nih.gov	https://www.ncbi.nlm.nih.gov/pmc/articles/PMC4947851/		… canal morphology … the molars and are sometimes called small/mini molars or radiculous [11, 12]. According to the literature, three-rooted maxillary premolars usually have a mesiobuccal…	Excluded during title and abstract screening: Not relevant.
K Kanyal, P Bansal, V Nikhil, S Shekhar	Unusual location of second mesiobuccal orifice in maxillary second molar	2016	Endodontology	journals.lww.com	https://journals.lww.com/eddt/fulltext/2016/28010/Unusual_location_of_second_mesiobuccal_orifice_in.14.aspx		… with the chief complaint of pain in his tooth of upper right back region for the past 4 days. … Thus, more attention should be focused on the morphological variations adopted orifices in …	Excluded during title and abstract screening: Not relevant.
M Basalamah, K Baroudi	Prevalence of oro-dental anomalies among schoolchildren in Sana'a city, Yemen	2016	EMHJ-Eastern Mediterranean Health Journal	apps.who.int	https://apps.who.int/iris/handle/10665/255125		… more so in the anterior region as mesiodens than in other … We found that transpositions were more common in the maxilla … lower than 23.96% found among Iranian children (23) and …	Excluded during title and abstract screening: Not relevant.
A Przesmycka, J Tomczyk	Differentiation of root canal morphology: a reviev of the literature	2016	AnthropologicAl review	ruj.uj.edu.pl	https://ruj.uj.edu.pl/xmlui/bitstream/handle/item/31370/przesmycka_tomczy_differentiation_of_root_canal_morphology_2016.odt?sequence=2		… Their study of mesiobuccal root canal systems of maxillary first and second molars became … The frequency of the C-shaped root canal configurations found among mandibular second …	Excluded during title and abstract screening: Not relevant.
S Nirmala, SP Tirupathi	Rare combination of developing unerupted paramolar and distomolar in maxilla: a case report and review of literature	2016	J Interdiscipl Med Dent Sci	researchgate.net	https://www.researchgate.net/profile/Nirmala-Svsg/publication/308093236_Rare_Combination_of_Developing_Unerupted_Paramolar_and_Distomolar_in_Maxilla_A_Case_Report_and_Review_of_Literature/links/5bc99858299bf17a1c5f8279/Rare-Combination-of-Developing-Unerupted-Paramolar-and-Distomolar-in-Maxilla-A-Case-Report-and-Review-of-Literature.pdf		… molar it is called as protostylid [5,6]. This structure is usually present on the buccal surface of the mesiobuccal cusp (… and will reveal internal morphology of supernumerary molars [38]. …	Excluded during title and abstract screening: Not relevant.
S Ren, L Miao, Y Yu, X Zhang, M Zhu, W Sun	Case Report Fusion between maxillary second molar and a supernumerary tooth: a case report	2016	Int J Clin Exp Med	e-century.us	https://e-century.us/files/ijcem/9/10/ijcem0026854.pdf		… that the incidence of paramolar tubercle in maxillary molars … second molar exhibited abnormal crown morphology. The … and the orifices identified were mesiobuccal (MB), distobuccal …	Excluded during title and abstract screening: Not relevant.
B Dholia, BS Manjunatha	Occlusal morphology of permanent mandibular first and second molars in Gujarati population	2015	Journal of forensic dental sciences	journals.lww.com	https://journals.lww.com/jfds/fulltext/2015/07020/occlusal_morphology_of_permanent_mandibular_first.11.aspx		… were to determine the prevalence of occlusal morphology of … mandibular molars cups such as protoconid (mesiobuccal), … in Iranian adolescent by using hydrocolloid impressions of …	Excluded during title and abstract screening: Not relevant.
G Nayak, KK Singh, R Shekhar	Endodontic management of a maxillary first molar with three roots and seven root canals with the aid of cone-beam computed tomography	2015	Restorative Dentistry & Endodontics	synapse.koreamed.org	https://synapse.koreamed.org/articles/1090128		… first molar presenting with three canals each in the mesiobuccal … The internal canal morphology of the mesiobuccal root in … prevalence of one canal (MB) was 43.1%, and the incidence …	Excluded during title and abstract screening: Not relevant.
V Asghari, S Rahimi, N Ghasemi , et al.	Treatment of a maxillary first molar with two palatal roots	2015	Iranian Endodonti Journal	ncbi.nlm.nih.gov	https://www.ncbi.nlm.nih.gov/pmc/articles/PMC4609671/		… have a constricted morphology with mesiobuccal, mesiopalatal … than 500 extracted molars and found a prevalence rate of … Cone-beam computed tomography (CBCT) of the upper jaw …	Excluded during title and abstract screening: Not relevant.
H Kato, T Kamio	Diagnosis and endodontic management of fused mandibular second molar and paramolar with concrescent supernumerary tooth using cone-beam CT and 3-D …	2015	The Bulletin of Tokyo Dental College	jstage.jst.go.jp	https://www.jstage.jst.go.jp/article/tdcpublication/56/3/56_177/_article/-char/ja/		… as a paramolar was noted on the mesiobuccal side of the … mandibular second molar due to the complicated morphology of … that the incidence of supernumerary teeth in the molar area …	Excluded during title and abstract screening: Not relevant.
A Mehta, J Lohar, A Gandhi	ENDODONTIC MANAGEMENT OF A MAXILLARY FIRST MOLAR WITH FIVE CANAL.	2015	Guident	search.ebscohost.com	https://search.ebscohost.com/login.aspx?direct=true&profile=ehost&scope=site&authtype=crawler&jrnl=09762248&AN=103328688&h=oZ%2FyNkbHX3FTUzFfx7Z3JRMk%2F6GYWfzxDOLkNepjzZmiCe%2BoDrQhs003jSsCyxUdbelKtElcM9RzTmZMz3cVVw%3D%3D&crl=c		… first permanent molar in an Iranian population performed by … in root canal morphology of maxillary molars. Researchers … molar that presented with two root canals in the mesiobuccal root …	Excluded during title and abstract screening: Not relevant.
G Oxilia, M Peresani, M Romandini, C Matteucci , et al.	Earliest evidence of dental caries manipulation in the Late Upper Palaeolithic	2015	Scientific reports	nature.com	https://www.nature.com/articles/srep12150		… shallow pits found in the mesio-buccal and disto-lingual side … The few starches recovered show similar morphology to those … The casts of the upper and lower third molars were used to …	Excluded during title and abstract screening: Not relevant.
Z Mohammadi, H Jafarzadeh	The oval shaped root canal: a clinical review: clinical review	2015	South African Dental Journal	journals.co.za	https://journals.co.za/doi/abs/10.10520/EJC173027	10.10520/EJC173027	… , prevalence, and treatment protocols for oval shaped canals. … and in the mesiobuccal roots of the maxillary first molars. In … morphology at different levels of root resection in mandibular …	Excluded during title and abstract screening: Not relevant.
N Jain, C Kapur, SP Mantri, A Gupta	Two, Three, Four….. What More!!! Endodontic Management of Three Cases with Rare Root Canal Morphology	2015	British Journal of Medicine & Medical Research	researchgate.net	https://www.researchgate.net/profile/Niharika-Jain-3/publication/281953584_Two_Three_FourWhat_More_Endodontic_Management_of_Three_Cases_with_Rare_Root_Canal_Morphology/links/564ccc4508aefe619b0d8dbb/Two-Three-FourWhat-More-Endodontic-Management-of-Three-Cases-with-Rare-Root-Canal-Morphology.pdf		… treated maxillary second molars and concluded that the incidence of four separate roots and … of second mesiobuccal canals in endodontically treated and retreated maxillary molars. J …	Excluded during title and abstract screening: Not relevant.
RL Bernor, B Sun	Morphology through ontogeny of Chinese Proboscidipparion and Plesiohipparion and observations on their Eurasian and African relatives	2015	Vertebrata PalAsiatica	researchgate.net	https://www.researchgate.net/profile/Vertebrata-Palasiatica/publication/270884365_Morphology_through_ontogeny_of_Chinese_Proboscidipparion_and_Plesiohipparion_and_observations_on_their_Eurasian_and_African_relatives/links/54b72e030cf24eb34f6e9d69/Morphology-through-ontogeny-of-Chinese-Proboscidipparion-and-Plesiohipparion-and-observations-on-their-Eurasian-and-African-relatives.pdf		… essentially the same with increased plication frequency on both surfaces of the pre- and … on the mesiobuccal border; ectoflexid is also more deeply incised as is typical of molar teeth; …	Excluded during title and abstract screening: Not relevant.
TL Incisor	P098AWDC 2015–Abstract book 23 September 2015 FREE COMMUNICATION SESSIONS 21–40 and POSTER SESSIONS 17–32	2015	International Dental Journal	researchgate.net	https://www.researchgate.net/profile/Mahesh-Mundathaje/publication/283507183_Multidisciplinary_Approach_in_Restoring_Fractured_Endodontically_Treated_Lateral_Incisor/links/563c4aae08ae45b5d286b94b/Multidisciplinary-Approach-in-Restoring-Fractured-Endodontically-Treated-Lateral-Incisor.pdf		… The aim of this study is to evaluate the prevalence of oral … Mesio buccal canal of mandibular first molar was selected for … minimal changes in the morphology of irradiated enamel surface. …	Excluded during title and abstract screening: Not relevant.
R Kumar	Report of a rare case: a maxillary first molar with seven canals confirmed with cone-beam computed tomography	2014	Iranian Endodontic Journal	ncbi.nlm.nih.gov	https://www.ncbi.nlm.nih.gov/pmc/articles/PMC3961836/		… This unusual morphology was diagnosed using a dental … The incidence of second mesiobuccal canal has been … Inc, Rochester NY) of the maxilla was performed with a tube voltage of …	Excluded during title and abstract screening: Not relevant.
AC Fumes, MD Sousa-Neto, GB Leoni , et al.	Root canal morphology of primary molars: a micro-computed tomography study	2014	European Archives of Paediatric Dental	Springer	https://link.springer.com/article/10.1007/s40368-014-0117-0	10.1007/s40368-014-0117-0	… in the mesial and mesio-buccal roots of the mandibular and maxillary molars, respectively. The … Table 4 summarises the percentage frequency of root canal shape in each root of the …	Excluded during title and abstract screening: Not relevant.
EH Abdulla	Prevalence of Radix Entomolaris &Radix paramolaris in the extraction of permanent mandibular first and second molar (5-year clinical study)	2014	Mustansiria Dental Journal	iasj.net	https://www.iasj.net/iasj/download/926ac42a8fd5d8e7		… mesiobuccal side is called theradix paramolaris (RP). (4, 5) The identification and external morphology … is more than that in united kingdom , German , Iranian and turkey studies ( 11,23,…	Excluded during title and abstract screening: Not relevant.
M Nabavizadeh, A Abbaszadegan , et al.	A comparison of apical transportation in severely curved canals induced by reciproc and BioRaCe systems	2014	Iranian endodontic journal	ncbi.nlm.nih.gov	https://www.ncbi.nlm.nih.gov/pmc/articles/PMC3961589/		… There was no incidence of instrument separation in any of the … mesiobuccal roots of the extracted human maxillary molars … canals with same length and morphology in an attempt to …	Excluded during title and abstract screening: Not relevant.
GP Badole, MM Warhadpande, PR Shenoi , et al.	A rare root canal configuration of bilateral maxillary first molar with 7 root canals diagnosed using cone-beam computed tomographic scanning: a case report	2014	Journal of endodontics	Elsevier	https://www.sciencedirect.com/science/article/pii/S0099239913007577		… first molars with 2 mesiobuccal canals, 2 distobuccal canals, and 1 palatal canal. The incidence of … The morphology of the left and right maxillary first molars was obtained. CBCT images …	Excluded during title and abstract screening: Not relevant.
AH Kiarudi, MJ Eghbal, Y Safi , et al.	The applications of cone-beam computed tomography in endodontics: a review of literature	2014	Iranian endodontic journal	pmc.ncbi.nlm.nih.gov	https://pmc.ncbi.nlm.nih.gov/articles/PMC4293575/		… For example, the prevalence of a second mesiobuccal canal (MB2) in maxillary first molars has … Furthermore, when endodontic treatment for teeth with anatomical and morphological …	Excluded during title and abstract screening: Not relevant.
A Geramy, AS Shahroudi	Fixed versus removable appliance for palatal expansion; a 3D analysis using the finite element method	2014	Journal of Dentistry (Tehran, Iran)	ncbi.nlm.nih.gov	https://www.ncbi.nlm.nih.gov/pmc/articles/PMC4037269/		… -distal slice of the maxilla containing the upper first molars, their … The prevalence of posterior crossbite in primary and mixed … of first molar and first premolars especially in mesiobuccal …	Excluded during title and abstract screening: Not relevant.
F Umer	Maxillary first molar with five canals	2014	Case Reports	casereports.bmj.com	https://casereports.bmj.com/content/2014/bcr-2014-205757.short		… molar with two palatal and two mesiobuccal canals. It also highlights the need for good anatomical knowledge of root canal morphology … In our case, we also found MB2, the incidence of …	Excluded during title and abstract screening: Not relevant.
S Abdullah, A Maxood	Molar-like incisors: a rare case of multiple anomalies of the developing dentition	2014	Pakistan Oral &Dental Journal	search.proquest.com	https://search.proquest.com/openview/7caf00eeab950fdefc2bc6aff21e6bdf/1?pq-origsite=gscholar&cbl=616533		… or may be related with morphological anomalies. This type of … Males demonstrate a higher frequency of macrodontia and … It can also be easily seen that mesiobuccal developmental …	Excluded during title and abstract screening: Not relevant.
A Rostami, U Geissbühler, F Schellenberger , et al.	Computed tomographic and radiographic examination of dental structures in South American camelid specimen of different ages	2014	BMC veterinary Research	Springer	https://link.springer.com/article/10.1186/1746-6148-10-4	10.1186/1746-6148-10-4	… about the dental imaging morphology in clinically healthy … radiographs were obtained with high frequency stationary x-ray … the first molar (09) and the mesio-buccal root of second molar (…	Excluded during title and abstract screening: Not relevant.
T Čutović, N Jović, R Kozomara, J Radojičić , et al.	Cephalometric analysis of the middle part of the face in patients with mandibular prognathism	2014	Vojnosanitetski Pregled	aseestant.ceon.rs	https://www.aseestant.ceon.rs/index.php/vsp/article/view/VSP1411026C		… that the extrusion of the upper molars was almost a constant … of the morphological characteristics of the maxilla and the … factors in the development of soccaled pseudo- and true mesi…	Excluded during title and abstract screening: Not relevant.
DM Alba, E Delson, G Carnevale, S Colombero , et al.	First joint record of Mesopithecus and cf. Macaca in the Miocene of Europe	2014	Journal of human Evolution	Elsevier	https://www.sciencedirect.com/science/article/pii/S0047248413002406		… To further explore the morphological affinities of the Moncucco … -like enamel thickening at the mesiobuccal corner of the crown. … papionin molar from Moncucco Torinese is not warranted. …	Excluded during title and abstract screening: Not relevant.
YL Wang, HH Chang, CI Kuo, SK Chen, MK Guo , et al.	A study on the root canal morphology of primary molars by high-resolution computed tomography	2013	Journal of Dental Sciences	Elsevier	https://www.sciencedirect.com/science/article/pii/S1991790213000822		… morphology are considered ethnic characteristics. There are only a few radiographic studies on the prevalence of three-rooted mandibular primary molars in … molars, most mesiobuccal …	Excluded during title and abstract screening: Not relevant.
M Mirzaie, PT Zaban	Cone-beam computed tomography study of root canals in a Hamadani population in Iran	2012	Avicenna Journal of Dental Research	ajdr.umsha.ac.ir	https://ajdr.umsha.ac.ir/Article/ajdr-55		… Purpose: The aim of this study was to assess morphology of root … molars was more variable than that of first molars. CBCT can enhance detection and mapping of the mesiobuccal …	Excluded during title and abstract screening: Not relevant.
C Grover, N Shetty	Methods to study root canal morphology: A review.	2012	Endodontic practice today	search.ebscohost.com	https://search.ebscohost.com/login.aspx?direct=true&profile=ehost&scope=site&authtype=crawler&jrnl=17532809&AN=82730491&h=DEXdWonCXiLjAgaPJ4OjQxdQet9zU6iIIIE3UHlkT9k1WVqzdYtmIjPu1ndlQPnmD02hy8cv0Ffbdv98jXDIzA%3D%3D&crl=c		… root, by using the mesiobuccal root of the maxillary molars as the … A high incidence of double canals in single roots was found, … first premolars in an Iranian population using radiographs …	Excluded during title and abstract screening: Not relevant.
P Malik, G Singh, R Gorea , et al.	Prevalence of developmental dental anomalies: A study of Punjabi population	2012	Anil Aggrawals Internet Journal of Forensic Medicine and Toxicology	anilaggrawal.com	http://anilaggrawal.com/ij/vol_013_no_001/papers/paper001.html		… (a) Carabelli trait or cusp is a morphological anomaly located on mesial palatal surface of the first upper permanent molars and is rarely observed on second or third permanent molars ( …	Excluded during title and abstract screening: Not relevant.
S Shalavi, Z Mohammadi, et al.	Root canal treatment of maxillary and mandibular three-rooted premolars	2012	Iranian endodonti journal	ncbi.nlm.nih.gov	https://www.ncbi.nlm.nih.gov/pmc/articles/PMC3467142/		… A thorough knowledge of root canal morphology is essential to locate all the canals of a tooth … canals, mesiobuccal, distobuccal and palatal, is similar to that of adjacent maxillary molars, …	Excluded during title and abstract screening: Not relevant.
HMA Ahmed, GSP Cheung	Accessory roots and root canals in maxillary premolar teeth: a review of a critical endodontic challenge	2012	ENDO–Endodontic Practice Today	researchgate.net	https://www.researchgate.net/profile/Hany-Ahmed/publication/224763235_Accessory_roots_and_root_canals_in_maxillary_premolar_teeth_a_review_of_a_critical_endodontic_challenge/links/00b7d51f98ddf63c00000000/Accessory-roots-and-root-canals-in-maxillary-premolar-teeth-a-review-of-a-critical-endodontic-challenge.pdf		… tooth seems to show an increased prevalence of root and root … maxillary premolar teeth with variable morphological features … in the mesiobuccal root of the maxillary first molar: a clinical …	Excluded during title and abstract screening: Not relevant.
PJ Macaluso	Investigation on the utility of permanent maxillary molar cusp areas for sex estimation	2011	Forensic science, medicine, and pathology	Springer	https://link.springer.com/article/10.1007/s12024-010-9204-7	10.1007/s12024-010-9204-7	… and second maxillary molars, given that the third molar is frequently … molar is more variable than the mesial two molars [30–32], and therefore interpretation of detailed crown morphology…	Excluded during title and abstract screening: Not relevant.
AS Milani	Endodontic management of a fused mandibular second molar and paramolar: a case report	2010	Iranian endodontic journal	ncbi.nlm.nih.gov	https://www.ncbi.nlm.nih.gov/pmc/articles/PMC3471580/		… The prevalence of fusion is higher in the anterior region in … mandibular second molar revealed an abnormal morphology with … The second molar had three separate mesiobuccal (MB), …	Excluded during title and abstract screening: Not relevant.
K Karthikeyan, S Mahalaxmi	New nomenclature for extra canals based on four reported cases of maxillary first molars with six canals	2010	Journal of endodontics	Elsevier	https://www.sciencedirect.com/science/article/pii/S0099239909010498		… root canals were identified: mesiobuccal (MB), distobuccal (DB), … The incidence of more than 1 palatal canal has been … of the root canal morphology found in maxillary first molars. The …	Excluded during title and abstract screening: Not relevant.
Z Ahangari	According to the IEJ editorial board decision, article abstracts of the members of “Iranian Association of Endodontists” which are accessible in Medline journals …	2010	Odontology	journals.sbmu.ac.ir	https://journals.sbmu.ac.ir/iej/article/download/3939/3515		… morphology of the mandibular first premolars in an Iranian … in mesiobuccal canals of extracted mandibular first molar teeth. … prevalence of sinus tracts in endodontically treated teeth in an …	Excluded during title and abstract screening: Not relevant.
MSA Akhoundi, AH Sadrhaghighi	Treatment of a Rare Bilateral Sever Ectopic Eruption of the Maxillary First Permanent Molar: A Case Report	2009	Frontiers in Dentistry	fid.tums.ac.ir	https://fid.tums.ac.ir/index.php/fid/article/view/177		… relative to cranial base, morphology of the distal bulbous … tooth and mesial surface of its mesiobuccal root. The resulting angle … Ectopic eruption of the first permanent molars: prevalence …	Excluded during title and abstract screening: Not relevant.
B Lange-Badré, M Böhme	Apterodon intermedius, sp. nov., a new European creodont mammal from MP22 of Espenhain (Germany)	2005	Annales de Paléontologie	Elsevier	https://www.sciencedirect.com/science/article/pii/S0753396905000479		… migration ways from Africa to Europe, between the upper Eocene and lower Oligocene. … The two molars look morphologically much alike. The mesiobuccal cingulum of m2 is more …	Excluded during title and abstract screening: Not relevant.
RM Quam, JL Arsuaga, JMB de Castro, CJ Dı́ez , et al.	Human remains from Valdegoba Cave (Huérmeces, Burgos, Spain)	2001	Journal of Human Evolution	Elsevier	https://www.sciencedirect.com/science/article/pii/S0047248401904865		… and the site of Tepe Hissar in Iran, the latter dating to the third … Here we rely on morphological and metrical data from both … in the molars of Neandertals as well as a high frequency of …	Excluded during title and abstract screening: Not relevant.
T Harrison, E Delson, G Jian	A new species of Pliopithecus from the middle Miocene of China and its implications for early catarrhine zoogeography	1991	Journal of Human Evolution	Elsevier	https://www.sciencedirect.com/science/article/pii/0047248491901129		… narrow; mesiobuccal face for occlusion with the upper canine … higher incidence of secondary enamel folding on the molars. … for a general review of the morphology of the upper molars. …	Excluded during title and abstract screening: Not relevant.
A Murat Khan, C Yildirim, E Culha, et al.	Detection of Second Mesiobuccal Canals in Maxillary First Molars Using a New Angle of Cone Beam Computed Tomography	2016	Iranian Journal of Radiology	Brieflands	https://brieflands.com/articles/ijradiology-18085	10.5812/iranjradiol.31155	...the aim of the present in vitro study was to review a new approach to localizing second mesiobuccal (MB2) canals in maxillary first molars using cone beam computed tomography (CBCT)... Of the 468 first molars, MB2 canals were observed in 296 subjects (141 females and 155 males). There were no statistically significant differences between females and males (P = 0.300)...The determination of the…	Excluded at the full text screening: Iran's population was not assessed
L Smadi, A Khraisat	Detection of a second mesiobuccal canal in the mesiobuccal roots of maxillary first molar teeth	2007	Oral Surg Oral Med Oral Pathol Oral Radiol Endod	Elsevier	https://www.sciencedirect.com/science/article/pii/S1079210406008079?casa_token=du_JOWsofhMAAAAA:LetDpj-LcMIYzHs-p-keNdRhvLYT123ifkYDIZIC3mDz07dLuZToY1Acdb7EFlFqwcFdEczoX4U	10.1016/j.tripleo.2006.10.007	...the aim of the present study was to determine whether the MB2 canal in the mesiobuccal root (MBR) of maxillary first molars could be identified through a clinical access cavity preparation, with and without magnification… Under magnification, the number of detected MB2 canals was increased from 55 (56.7%) to 61 (62.9%) teeth. Cleared teeth showed 77.32% of MB2 canals. The effectiveness of MB2 …	Excluded at the full text screening: Iran's population was not assessed
M Hasan, F Raza Khan	Determination of Frequency of the Second Mesiobuccal Canal in the Permanent Maxillary First Molar Teeth with Magnification Loupes (× 3.5)	2014	International Journal of Biomedical Science	Master Publishing Group	https://pmc.ncbi.nlm.nih.gov/articles/PMC4199472/		...modifications in the endodontic access and detection techniques, along with advancements in illumination and magnification technology, have aided in the location and treatment with the second mesiobuccal canal of maxillary first molars. OBJECTIVE: To determine the frequency of the second mesiobuccal canal in the permanent maxillary first molars with magnification loupes (× 3.5)....In conclusio…	Excluded at the full text screening: Iran's population was not assessed
K Nazarimoghadam, N Farajian Zadeh, H Labbaf , et al.	Negotiation, Centering Ability and Transportation of Three Glide Path Files in Second Mesiobuccal Canals of Maxillary Molars: A CBCT Assessment	2019	Iranian Endodontic Journal	Iranian Association of Endodontists	https://pubmed.ncbi.nlm.nih.gov/36879600/	10.22037/iej.v14i1.21611	..the aim of this study was to compare negotiation, centering ability and transportation of three path finder rotary instruments (ProGlider, ScoutRace and M3 Pro-Gold Path File) to create glide path in second mesiobuccal (MB2) canals of maxillary molars with cone-beam computed tomography (CBCT).... ProGlider file had the least RFWL and ScoutRace was the best, but the results were not statisticall…	Excluded at the full text screening: The second mesiobuccal canal was not evaluated
Z Dalili Kajan, M Taramsari, N Khosravi Fard, M Kanani	Accuracy of Cone-Beam Computed Tomography in Comparison with Standard Method in Evaluating Root Canal Morphology: An In Vitro Study	2018	Iranian Endodontic Journal	Iranian Association of Endodontists	https://pmc.ncbi.nlm.nih.gov/articles/PMC5911291/	10.22037/iej.v13i2.18614	...The goal of the present study was to compare the accuracy of CBCT in revealing the number and form of the root canals of different maxillary and mandibular teeth with clearing and staining method….CBCT accurately detected the number of root canals in 129 (92.1%) of 140 roots and the form of the canals in 119 (85%) of the roots..CBCT provides accurate information about root canal morphology. Ap…	Excluded at the full text screening: The second mesiobuccal canal was not evaluated
H Razavian, HR Sadeghian, F Bagheri	Comparison of root canal displacement of maxillary maxillary first molar following preparation using stainless steel files by manual and rotational methods. Journal of Shahrekord University Medical Science	2014	Journal of Shahrekord University Medical Science	Shahrekord Univ Med Sc	https://www.sid.ir/paper/58764/en#downloadbottom		...this study was conducted to determine canal displacement rate of mesiobuccal rootof the maxillary first molar after the preparation by two manual and rotating methods using stainless steel hand files... Mean deviation from original canal route in group one was 3.45±1.36 mm, higher than 1.75±1.69 obtained in group two (P=0.045)...Using stainless steel files with reciprocal handpiece keeps on or…	Excluded at the full text screening: The second mesiobuccal canal was not evaluated
M Kuzekanani, J Haghani, A Izadi, A Keramati	Anatomic And Morphologic Evaluation Of Root Canal System Of Maxillary Third Molars In A Population In Kerman	2014	Journal of Isfahan Dental School	Isfahan Univ Med Sc	https://www.sid.ir/paper/126531/en		...a thorough knowledge of the root canal morphology has a key role in successful endodontic therapy. The aim of this study was to investigate the root and root canal morphology of MAXILLAry THIRD MOLARS in Kerman, a province in south east of Iran in 2010-2011...The incidence of C-shaped canal was 3.5% in this study.Conclusion: Based on the results of the present study, 3 roots seems to be the mo…	Excluded at the full text screening: The second mesiobuccal canal was not evaluated
A Shahravan, A Rekabi, H Shahabi, et al.	A Digital Stereomicroscopic Study of the Furcation Wall Thickness of Mesiobuccal Roots of Maxillary First and Second Molars	2010	Iranian Endodontic Journal	Iranian Association of Endodontists	https://pmc.ncbi.nlm.nih.gov/articles/PMC3487507/		... this study aimed to compare the thickness of the mesiobuccal furcal canal walls of first and second maxillary molars…In maxillary first molars, the mean (±SD) thickness of the canal furcal wall MB1 in three sections were significantly higher than thickness of the canal furcal wall in MB2 (P<0.05)...Only the maxillary first molars demonstrated significantly lower furcal canal wall thickness (F…	Excluded at the full text screening: The second mesiobuccal canal was not evaluated
M Sheikhi, R Zavar, V Maleki	Comparison of three periapical techniques in distinguishing the roots of maxillary second molars and preventing superimposition with zygomatic arch.	2012	Journal of Isfahan Dental School	Isfahan Univ Med Sc	https://www.magiran.com/paper/1030975/comparison-of-three-periapical-techniques-in-distinguishing-the-roots-of-maxillary-second-molars-and-preventing-superimposition-with-zygomatic-arch?lang=en		...the aim of this study was to compare three techniques of mesial tube shift، parallel and bisecting angle in preventing superimposition of zygomatic arch and the buccal and palatal roots of maxillary second molars on periapical radiographs...The results of this research showed that in 73. 8% of cases the parallel technique had separated the root canals from the zygomatic arch; the separation wa…	Excluded at the full text screening: The second mesiobuccal canal was not evaluated
V Esfahanian, M Ketabi, M Hafezibakhtiari, SH Ashtari	A Morphologic And Anatomic Evaluation Of Furcation Area In The Upper And Lower First Molars	2006	Journal of Islamic Dental Association of Iran	Iranian Dental Association	https://jida.ir/browse.php?a_code=A-10-19-1&slc_lang=en&sid=1		...microbial plaque has been recognized as the main cause of periodontal diseases. The anatomy and morphology of the furcation area may favour plaque accumulation. The aim of this study was to evaluate the upper and lower first molars morphologically and anatomically.... The furcation areas of the first molars, in most cases, can not be thoroughly cleaned with the blade of conventional curettes.	Excluded at the full text screening: The second mesiobuccal canal was not evaluated
MH Toodehzaeim, SMS Mostafavi	Dental Arch Morphology in Iranian Population.	2016	Iranian Journal of Orthodontics	Iranian Association of Orthodontists	https://www.ijorth.com/article_245697.html	10.17795/ijo-5863	...the orthodontist should know the mean of inter-canine and inter-molar width of Iranian population to help as a guide of treatment...Ovoid was the most frequent form (54%) in Iranian population. Tapered (36%) and square (10%) forms were on second and third steps, respectively...Ovoid is the most common dental arch form in Iranian population.	Excluded at the full text screening: The second mesiobuccal canal was not evaluated
S Haghanifar, E Moudi, Z Madani, et al.	Evaluation of the Prevalence of Complete Isthmii in Permanent Teeth Using Cone-Beam Computed Tomography	2017	Iranian Endodontic Journal	Iranian Association of Endodontists	https://journals.sbmu.ac.ir/iej/article/view/17175	10.22037/iej.v12i4.17175	...The current study aimed at determining the prevalence of complete isthmii in permanent teeth, using cone-beam computed tomography (CBCT) in a selected Iranian community….he prevalence of complete isthmus in permanent teeth was 8.6%, and the highest prevalence was reported in mesial roots of the mandibular first molars	Excluded at the full text screening: The second mesiobuccal canal was not evaluated
M Mirzaie, P Tork Zaban, V Mohammadi	Cone-beam Computed Tomography Study of Root Canal in a Hamadani Population in Iran	2012	Aviceanna Journal of Dental Research	Hamadan University of Medical Sciences	https://ajdr.umsha.ac.ir/Article/ajdr-55		...the aim of this study was to assess morphology of root canals using CBCT scans...In this study, all the mandibular central and lateral incisors, canines, second premolars and most of the mandibular first premolars (98.5%) and all of the second premolars and maxillary first and second premolars (63.6% and 65.1%) had one root...CBCT scans are efficacious tools for the diagnosis of root canal mor…	Excluded at the full text screening: The second mesiobuccal canal was not evaluated
N Mohammadzadeh Akhlaghi, Y Ravandoust, M Najafi, B Dadresanfar	An in vitro study of mesiobuccal root thickness of maxillary first molars.	2012	Iranian Endodontic Journal	Iranian Association of Endodontists	https://pmc.ncbi.nlm.nih.gov/articles/PMC3467121/		...the aim of this in vitro study was to measure the thickness of mesiobuccal root at different levels in maxillary first molars...A total of 25 had two canals and 15 had one canal in MB root. In single-canalled roots M and D aspects were the thinnest whereas in two-canalled samples, the thicknesses of DP and DB aspects were significantly less than others (P<0.001)...The results showed that speci…	Excluded at the full text screening: The second mesiobuccal canal was not evaluated
H Mirmohammadi, L Mahdi, P Partovi, et al.	Accuracy of Cone-beam Computed Tomography in the Detection of a Second Mesiobuccal Root Canal in Endodontically Treated Teeth: An Ex Vivo Study.	2015	Journal of Endodontics	Elsevier	https://pubmed.ncbi.nlm.nih.gov/26282565/	10.1016/j.joen.2015.06.011	...the study aim is to assess the accuracy of cone-beam computed tomographic (CBCT) imaging in detecting a second mesiobuccal root canal in endodontically treated maxillary molars...From 30 teeth, which were diagnosed without an MB2 under examination with a dental operating microscope, 6 teeth proved to have an MB2 using μCT (20%)... CBCT imaging is a suitable diagnostic technique for detecting a…	Excluded at the full text screening: The second mesiobuccal canal was not evaluated
Z Mohammadi, S Asgari, S Shalavi, PV Abott	A Clinical Update on the Different Methods to Decrease the Occurrence of Missed Root Canals	2016	Iranian Endodontic Journal	Iranian Association of Endodontists	https://pmc.ncbi.nlm.nih.gov/articles/PMC4947846/	10.7508/iej.2016.03.012	...one of the main causes of endodontic treatment failure is the clinician’s inability to localize all the root canals. Due to the complex anatomy of the root canal system, missed canals are not uncommon. In order to overcome the limitations of conventional radiographies, cone-beam computed tomography (CBCT) can be considered.	Excluded at the full text screening: The second mesiobuccal canal was not evaluated
Z Borna, M Mohammadi Khoshrou, H Mirzaei, G Jabbari	Evaluation of Dentin Thickness around Second Mesiobuccal Canal in Maxillary First Molar Using Cone Beam Computed Tomography (CBCT).	2020	International Journal of Scientific Research	IJSRDMS	https://www.ijsrdms.com/article_104887.html	10.30485/ijsrdms.2020.218099.1037	...This study evaluated the dentin thickness around the second mesiobuccal canal (MB2) in the maxillary first molar using cone-beam computed tomography (CBCT)... In all three sections, the lowest dentin thickness was in the distal wall. The highest was in the palatal wall; this difference was statistically significant in all sections (p<0.05). ..the low thickness of distal wall indicates more con…	Excluded at the full text screening: The second mesiobuccal canal was not evaluated
N Ghasemi, S Rahimi,SH Shahi	A Review on Root Anatomy and Canal Configuration of the Maxillary Second Molars	2016	Iranian Endodontic Journal	Iranian Association of Endodontists	https://pmc.ncbi.nlm.nih.gov/articles/PMC5282370/	10.22037/iej.2017.01	...This systematic review evaluated the papers published in the field of root canal anatomy and configuration of the root canal system in permanent maxillary second molars...The highest studied populations were in Brazil and United States. A total of 116 related papers were found, which had investigated 11945 teeth in total...The clinicians should be aware of normal morphology and anatomic variat…	Excluded at the full text screening: The type of study was a review
M Naseri, MJ Kharazifard, S Hosseinpour	Canal configuration of mesiobuccal roots in permanent maxillary first molars in Iranian population: A systematic review	2016	Journal of Dentistry of Tehran University of Medical Sciences	Tehran University of Medical Sciences	https://pmc.ncbi.nlm.nih.gov/articles/PMC5318501/		...The current study aims to review the root canal configurations of mesiobuccal roots of maxillary first molars in an Iranian population based on different epidemiological studies…Totally, out of nine studies conducted on the Iranian populations in nine provinces of Iran and 798 teeth, the Vertucci’s type I was the most common type (35.70%), followed by type II (30.37%), type IV (16.66%), type I…	Excluded at the full text screening: The type of study was a review
N Nikkerdar, M Asnaashari, A Karimi, S Araghi, SH Seifitabar, A Golshah	Root and canal morphology of maxillary teeth in an Iranian subpopulation residing in western iran using cone-beam computed tomography	2020	Iranian Endodontic Journal	Iranian Association of Endodontists	https://pmc.ncbi.nlm.nih.gov/articles/PMC9723211/	10.22037/iej.v15i1.25386	...This study aimed to assess the number of roots and canals and canal type of maxillary teeth according to the Vertucci's classification in an Iranian subpopulation residing in Western Iran using cone-beam computed tomography (CBCT)...Although the number of roots in this cross-sectional study was similar to the findings of previous studies, canal type was significantly different from the results…	Included
N Khosravifard, Z DliliKajan, H Hasanpoor	Cone Beam Computed Tomographic Survey of the Mesiobuccal Root Canal Anatomy in the Maxillary First and Second Molar	2018	European Journal of Dentistry	Georg Thieme Verlag	https://www.thieme-connect.com/products/ejournals/abstract/10.4103/ejd.ejd_60_18	10.4103/ejd.ejd_60_18	...The objective of this study was to evaluate the mesiobuccal (MB) root canal(s) anatomy of the maxillary first and second molar teeth in an Iranian population...Presence of MB2 had a relatively high frequency, especially in the maxillary first molars. The mean buccopalatal dimension of the MB roots showed to be interrelated with the number of root canals.	Included
Z Ghoncheh, B MoghaddamZade, MJ Kharazifard	Root Morphology of the Maxillary First and Second Molars in an Iranian Population Using Cone Beam Computed Tomography	2017	J Dent (Tehran)	Tehran University of Medical Sciences	https://pmc.ncbi.nlm.nih.gov/articles/PMC5694843/		...This study sought to assess the root morphology and root canal anatomy of the maxillary first and second molars in an Iranian population using cone-beam computed tomography (CBCT)...Mesiobuccal roots of the maxillary molars had more variations in their canal system than the distobuccal or palatal roots. The root canal configuration of the maxillary second molars was more diverse than that of f…	Included
V Zand, H Mokhtari, HR Zonouzi, SN Shojaei	Root canal morphologies of mesiobuccal roots of maxillary molars using cone beam computed tomography and priapical radiographic technique in an Iranian population	2017	The Journal of Contemporary Dental Practice	Jaypee Brothers Medical Publishers	https://www.thejcdp.com/searchAbstractArticle/JCDP/18/9/3804/abstractArticle/Article	10.5005/jp-journals-10024-2119	...The aim of this study was to evaluate the accuracy of the results of cone beam computed tomography (CBCT) examinations, confirm the presence or absence of the second mesiobuccal (MB2) root canal in maxillary first and second molars, estimate the distance between the root canal orifices, observe the root types based on Vertucci classification system, and make comparisons between CBCT and periap…	Included
A Khademi, A Zamani Nasr, Z Bahreinian, M Mehdizadeh, S Khazaei	Root Morphology and Canal Configuration of First and Second Maxillary Molars in a Selected Iranian Population: A Cone-Beam Computed Tomography Evaluation	2017	Iranian Endodontic Journal	Iranian Association of Endodontists	https://pmc.ncbi.nlm.nih.gov/articles/PMC5527201/	10.22037/iej.v12i3.13708	...The aim of this investigation was to evaluate root canal morphology of maxillary first and second molars and also to assess the prevalence and morphology of the second mesiobuccal canal (MB2) in these teeth, using cone-beam computed tomography (CBCT)...The second mesiobuccal canal was present in almost two thirds of first and less than half of second molars. The morphology and canal configurat…	Included
M Naseri ,Y Safi ,A Akbarzadeh Baghban ,A Khayat ,L Eftekhar	Survey of anatomy and root canal morphology of maxillary first molar regarding age and gender in an Iranian population using cone-beam computed tomography	2016	Iranian Endodontic Journal	Iranian Association of Endodontists	https://pmc.ncbi.nlm.nih.gov/articles/PMC5069906/	10.22037/iej.2016.8	...The purpose of this study was to investigate the root and canal morphology of maxillary first molars with regards to patients' age and gender with cone-beam computed tomography (CBCT)... The root and canal configuration of Iranian population showed different features from those of other populations.	Included
F Faramarzi, M Vossoghi, A Shokri, B Shams, M Vossoghi, E Khoshbin	Cone beam computed tomography study of root and canal morphology of maxillary first molar in an Iranian population	2015	Avicenna Journal of Dental Research	Hamadan University of Medical Sciences	https://ajdr.umsha.ac.ir/Article/ajdr-102	10.17795/ajdr-24038	...The success of endodontic treatment depends on detection of all root canals so that they could be cleaned, shaped and obturated appropriately. To achieve this, it is essential to know root canals complexities such as the number of canals and types of each root canal, which are genetically determined. Besides, the highest failure rates occur in maxillary first molars...Most extracted maxillary …	Included
A Rouhani A, Bagherpour, M Akbari, et al.	Cone-Beam Computed Tomography Evaluation of Maxillary First and Second Molars in Iranian Population:A Morphological Study	2014	Iranian Endodontic Journal	Iranian Association of Endodontists	https://pmc.ncbi.nlm.nih.gov/articles/PMC4099950/		...The aim of this in vitro study was to identify the root and canal morphology of maxillary first and second molars in Iranian population by taking and analyzing cone-beam computed tomography (CBCT) scans... Profound knowledge of anatomic variations is necessary prior to cleaning and obturation of the root canal system. The most common discovered root morphology was three separate roots in both …	Included
M Rezaeian, M Rouhani Tonekaboni, F Iranmanesh	Evaluating the root canal morphology of permanent maxillary first molars in Iranian population.	2018	Iranian Endodontic Journal	Iranian Association of Endodontists	https://pubmed.ncbi.nlm.nih.gov/29692840/	10.22037/iej.v12i4.17207	...A successful endodontic treatment depends on a comprehensive knowledge of the morphology of canal and its variations, an appropriate access cavity, proper cleaning and shaping and adequate root canal filling. The present study was carried out to evaluate the root canal morphology of permanent maxillary first molars in an Iranian population...The mesiobuccal roots of permanent maxillary first m…	Included
M Naseri, Z Ahangari, F Sharifi, Z Sahebnasagh	Assessment of root morphology and apices of first and second maxillary molars in Tehran population	2015	Journal of Dental Materials and Techniques	Mashhad University of Medical Sciences (MUMS)	https://jdmt.mums.ac.ir/article_5177.html	10.22038/jdmt.2015.5177	...This study aimed to assess the possible variations in root canal anatomy and topography of the apices of first and second maxillary molars...The mean distance of the apical foramen and apical constriction from the anatomic apex was less than 0.6 and 1.2 mm, respectively. In maxillary first and second molars, the mean distance of the apical constriction from the apical foramen and anatomic apex…	Included
M Adel, S Hamzenejad	Root and canal morphology of the mesiobuccal root of maxillary first permanent molars in apart of population of Qazvin	2009	Journal of Inflammatory Diseases (The Journal of Qazvin University of Medical Sciences)	Qazvin University of Medical Sciences	https://www.sid.ir/paper/48960/en		...The root canal morphology of teeth is often extremely complex. Of particular interest is the complexity of mesiobuccal root of maxillary first molar. Objective: The purpose of this study was to evaluate the root canal configuration of maxillary first permanent molar in a part of population of Qazvin...Based on data found in our study, a considerable variety of root canal configurations were fo…	Included
SH Shahi, HR Yavari, S Rahimi, A Ahmadi	Root Canal Configuration of Maxillary First Permanent Molars in an Iranian Population	2007	Journal of Dental Research Dental Clinics Dental Prospects	TUOMS PRESS	https://joddd.tbzmed.ac.ir/Article/joddd-15520	10.5681/joddd.2007.001	...It is critical to have a proper knowledge of the normal anatomy of the pulp and its variations for the success of endodontic treatment. The purpose of this study was to investigate variations in the root canal system of maxillary first permanent molars in an Iranian population... According to the results of this study and considering variations in the root canal systems of maxillary first mola…	Included
M Sadeghi, M Sadr Lahijani	An In Vitro Study on Root Canal Anatomy in Maxillary Molars	2004	Journal of Islamic Dental Association of Iran	Iranian Dental Association	https://www.sid.ir/paper/395319/en		...The number and configuration of root canals in maxillary molars particularly in mesiobuccal roots display a wide range of variations. Therefore, enough knowledge of root canals anatomy, prior to root canal therapy, is an important factor for a successful treatment and long-term prognosis. Root canal anatomies have been studied by different techniques. The purpose of this study was to determine…	Included
L Safi, K Abdolahy	Radiographic evaluation of endodontic treatment frequency and internal anatomy of endodontically treated teeth at endodontic department school of dentistry, shiraz university of medical sciences (1999)	2000	Journal of Dentistry (Shiraz Univ Dent J)	Shiraz Univ Dent J	https://dentjods.sums.ac.ir/article_41557.html		...Failure to find and to fill an canal has been demonstrated to be a causative factor in the breakdown of an endodontic treatement. It is almost importance that all canals to be located and treated during the course of root canal therapy. Knowledge of normal pulp anatomy and their variation are critical. A retrospective study was conducted to evaluate frequency, anatomy and morphology of endodon…	Included
K Ashofteh Yazdi, N Hasani	An Evaluation of the Internal Anatomy of the First Maxillary Molars Teeth	2005	Journal of Islamic Dental Association of Iran	Iranian Dental Association	https://sid.ir/paper/54750/en#downloadbottom		...Having knowledge of the INTERNAL ANATOMY of teeth plays an important role in a successful endodontic treatment, however; this goal is not thoroughly achieved unless a full knowledge of possible anatomic variations becomes available. The aim of this study was to investigate the INTERNAL ANATOMY of the first maxillary human molar teeth...In the treatment of mesiobuccal canals, the existence of t…	Included
M Naseri, MA Mozayeni, Y Safi, M Heidarnia, A Akbarzadeh Baghban, N Norouzi	Root canal morphology of maxillary second molars according to age and gender in a selected Iranian population: A cone-beam computed tomography evaluation	2018	Iranian Endodontic Journal	Iranian Association of Endodontists	https://journals.sbmu.ac.ir/iej/article/view/19278	10.22037/iej.v13i3.19278	...This study sought to assess root canal morphology of maxillary second molars regarding age and gender in an Iranian population using cone-beam computed tomography (CBCT)...Root and canal morphology of the maxillary second molars in Iranian population showed features different from those in other populations.	Included
M Zarei, Aghaei M	Canal Configuration of Maxillary Second Molars	2009	Journal of Dentistry (Shiraz University of Medical Sciences)	Shiraz University of Medical Sciences	https://dentjods.sums.ac.ir/article_41364.html		...Statement of problem: Missed CANAL is one of the main reasons of the failure of root CANAL therapy. Poor knowledge of root CANAL ANATOMY may result in this problem. Each tooth has specific anatomical characteristics which could relatively be assessed by radiography.Purpose: This study aimed to survey the variety of second MAXILLAry MOLAR root CANAL ANATOMY in Mashhad population...Due to the hi…	Included
F Ezoddini Ardakani, F Mirhosseini, M Karrabi, N Mokhtari	Analysis anatomy of mesio-buccal root canal in maxillary first permanent molars using CBCT technique (In vitro)	2014	Journal of Shahid Sadoughi University Medical Sciences	Shahid Sadoughi Uni Med Sci	http://jssu.ssu.ac.ir/article-1-2602-en.html		...To conduct a successful endodontic treatment, one needs to identify, clean and completely obturate the whole root canals.One important reason of reduction in success of endodontic treatment in maxillary molars is failure in identification and treatment of second mesiobuccal canal. Therefore, the present study intended to analyze the anatomy of mesiobuccal root of first maxillary molar in terms…	Included
A Ghorbanzadeh, B Boulhary, P Motahhary, A Sharifi, H Kashani	An ex vivo comparison of the ability of three methods to detect MB2 canal in maxillary molars	2009	J Dent (Tehran)	Tehran University of Medical Sciences	https://jdm.tums.ac.ir/article-1-145-en.pdf		...A considerable percentage of failure in Endodontic treatments in maxillary molars is attributed to undiscovered SECOND MESIOBUCCAL CANAL (MB2). There are different methods for discovering and accessing to this canal. The purpose of this ex vivo study was to compare the detection ability of three methods (direct look, FIBEROPTIC LOUP and SURGICAL MICROSCOPE) to find MB2 after troughing with ult…	Included
Z Tafakhori, M Sheikh Fathollahi	A survey on anatomy of mesiobuccal root canal in permanent maxillary first molar using CBCT in rafsanjan in 2018: A descriptive study	2020	Journal of Rafsanjan University of Medical Sciences	Rafsanjan University of Medical Sciences	https://journal.rums.ac.ir/browse.php?a_id=5050&slc_lang=en&sid=1&printcase=1&hbnr=1&hmb=1	10.29252/jrums.19.4.357	...The anatomy of maxillary molars is very complicated and root canal therapy for this specific group of teeth is a major challenge for dentists. Given the limitations of conventional techniques for finding the second mesiobuccal canal (MB-2) and anatomical differences observed in different ethnicities, this study aimed to determine the anatomy of mesiobuccal root canal in maxillary first permane…	Included
A Ghaznavi, A Ilbeigi Diarjan, A Abaszadeh, M Jafary Heidarloo, M Esmaili Moghaddam	Prevalence of second mesiobuccal canal in maxillary canal in maxillary first molar by cone beam computed tomography in patients referred to radiology centers of urumia in 2011-2014	2017	The Journal of Urmia University of Medical Sciences	UMSU Press	http://umj.umsu.ac.ir/article-1-3985-en.html		...The aim of this in vivo study was to determine the prevalence of the second mesiobuccal canal in the maxillary first molars of patients who referred to the radiology clinics in Urmia using cone beam computed tomography...Despite the limitations of the current study, it could be concluded that, roughly, 41 percent of the maxillary first molars have an MB2 canal. We found no significant correlat…	Included
